# Supplementary material for: Investigating Doxorubicin’s mechanism of action in cervical cancer: a convergence of transcriptomic and metabolomic perspectives
Source: Front Genet. 2023 Aug 28;14:1234263. doi: 10.3389/fgene.2023.1234263 (PMC10494242; doi:10.3389/fgene.2023.1234263)
Supplement: Supplementary file 1 [file DataSheet1.CSV]

	logFC	AveExpr	t	P.Value	adj.P.Val	B	FC
IFI6	0.0750292891443652	6.50318903457346	136.226520048493	8.66752265902378e-19	1.97957550009444e-14	33.7917401307818	1.05338242117885
HIST1H1E	0.0239352416336169	6.46073136577182	-93.4740762259251	5.00254371015588e-17	2.85632739490625e-13	29.7650417921796	1.0167290342711
PSCA	0.272807840579788	6.2937265269547	96.2871537832013	3.63558463729495e-17	2.76777058437264e-13	29.7388384984225	1.20815691250219
CD68	0.034086084967468	6.21662079853463	98.1575958162455	2.95546501550077e-17	2.76777058437264e-13	29.429927034499	1.02390799473753
SLC39A10	0.152494398797989	6.31320946710163	-84.7283486956073	1.43999848103048e-16	6.57762506165104e-13	28.6938170177662	1.1114895610143
CTSD	0.153725712808743	6.45699788710713	81.7826984625176	2.10731440488681e-16	7.65142809255979e-13	28.2774104354597	1.1124386021014
GRN	0.0869590793159539	6.5059994134784	80.974095604636	2.34511128542925e-16	7.65142809255979e-13	28.0743287221059	1.06212905977916
C3	0.181232823941815	6.47436877061179	78.6647026746727	3.20162990129705e-16	9.14025316446543e-13	27.8138956833567	1.13385238053875
MUC1	0.0295838496562764	6.27905413768298	72.552150654947	7.64335223297544e-16	1.9396280183214e-12	27.0418693901402	1.02071765372263
VTN	0.0750868225260402	6.30048915261601	65.6892138571061	2.22527819958954e-15	4.23526073336878e-12	25.9955611203119	1.05342442996075
KRT17P2	0.0449007564485717	6.51644501007401	67.1480036520653	1.75718972932125e-15	3.64840511163345e-12	25.8849902967162	1.03161221185627
CFB	0.0259693252794233	6.09875578399386	68.0714059108583	1.51717520428944e-15	3.46507644907666e-12	25.7821261525357	1.01816355124322
CTSL	-0.0722251134773294	6.47783656532065	64.2312680381625	2.83257495260165e-15	4.97639841095917e-12	25.4751341338616	0.951169847279201
C1S	-0.0252722769787499	6.37801008885244	63.0192419887154	3.47632104528817e-15	5.44364027257356e-12	25.4724924060962	0.982635130261605
GPRC5A	0.00900089074297271	6.37052852084801	62.4787364693925	3.8135752161293e-15	5.44364027257356e-12	25.387908972363	1.00625844477763
MT-TQ	0.16289868314398	6.41398546397732	60.7428644137702	5.16248367097414e-15	6.37225442047756e-12	24.9820077839276	1.11953426380868
HLA-C	-0.0150163776209746	6.59775250846756	62.8541521974619	3.57573795151847e-15	5.44364027257356e-12	24.8332459442501	0.989645421795862
CLDN1	0.000920823927874766	6.34833021069515	57.9648812789234	8.53748742569165e-15	8.62688314666621e-12	24.5848373198515	1.00063847024481
MUC13	-0.1192964510597	6.21543922389692	57.2444294015014	9.76539569434598e-15	9.10663962222413e-12	24.5181925090962	0.92063650149742
TGFBI	-0.0138692236940739	6.2669976979036	56.9267642114868	1.03670314014549e-14	9.10663962222413e-12	24.4485824554939	0.990432647837781
LGALS3BP	0.0122588314597567	6.30314540789923	56.9460750528609	1.03293245607909e-14	9.10663962222413e-12	24.4309930852947	1.00853337791993
HIST1H2BM	0.0838232953733836	5.99137641966425	-61.1963749653662	4.76583522882126e-15	6.37225442047756e-12	24.4091927469011	1.05982296587826
PSAP	0.106614867193854	6.45977044266273	58.0007172984914	8.48098038186703e-15	8.62688314666621e-12	24.3506402791355	1.07669890904683
LGALS9C	-0.0511536071409715	5.98778475269075	60.5932469703901	5.30114427028651e-15	6.37225442047756e-12	24.3444550663259	0.96516425608791
KRT17	-0.0247265376076948	6.54407102006825	58.2854416186264	8.04627198060477e-15	8.62688314666621e-12	24.1694503681706	0.983006909538349
MT1P1	-0.0805159106915815	6.4325147060957	56.0914122971101	1.21513849754764e-14	9.56984418810016e-12	24.0362302060674	0.945719395063295
IFI27	-0.0211144102976664	6.12083175508954	56.3073687878417	1.16599811705302e-14	9.51079678406208e-12	23.9935669982585	0.985471182846556
MT2P1	0.0607121573693241	6.5021863230789	56.6239566651945	1.09783985177011e-14	9.28650532391758e-12	23.956206913538	1.04298048011185
SERPINE2	0.0080321218592692	6.07373919173001	54.8080050796574	1.55813652902749e-14	1.14794452214384e-11	23.8827058423674	1.00558296963121
PTGES3	-0.00476255747531	6.42157024498338	-54.5175409204047	1.64965164154065e-14	1.17738730753584e-11	23.7254807584428	0.996704289529407
LDHA	-0.0113474660040521	6.65029269102324	-57.8708662948582	8.68769702584714e-15	8.62688314666621e-12	23.6401295029335	0.992165387754332
HIST1H3F	0.129712807580617	6.24734148023054	-52.3452423770978	2.5528965794839e-14	1.53435802575876e-11	23.5379653787802	1.0940758855976
SAMD9	0.108636461237491	6.04554217216134	53.3823040355886	2.06796081679219e-14	1.34943305984905e-11	23.5378622692689	1.07820870410367
CPS1	0.00816218080808265	6.56765041380784	-55.606764671382	1.33386060270699e-14	1.01546807684083e-11	23.518929469018	1.00567362701588
UFC1	0.0102104878273242	6.42869535718009	-53.4608175593105	2.03557811954342e-14	1.34943305984905e-11	23.4849536441831	1.00710247462669
TGM2	0.0282841828112257	6.06734722638501	52.4443249180218	2.50158132206077e-14	1.53435802575876e-11	23.4464117254709	1.0197985436564
FOS	0.0929047095433538	6.24128139348147	-51.7214586586282	2.90358816523877e-14	1.67748428453281e-11	23.4121870705111	1.06651533483537
IFITM1	0.0617203193428173	6.41017179453852	51.6648482810248	2.93792947945673e-14	1.67748428453281e-11	23.1857963207301	1.04370957441737
OAS3	0.0268208128287892	6.12847935739163	50.2990180672355	3.91700863362925e-14	2.16725344446918e-11	23.1196327860772	1.01876465504794
HIST2H2AB	0.0739880064533842	6.11257300610078	-50.217866235847	3.98549168823967e-14	2.16725344446918e-11	23.0877536790076	1.05262240391458
HIST1H1B	0.0417364669986356	6.08929564930613	-48.7791064275095	5.4447560123877e-14	2.59068297014422e-11	22.7318014490109	1.0293520374495
LANCL1	0.00516897312794593	6.40017514945884	-49.631099395219	4.5213724839796e-14	2.34690059458205e-11	22.7097590983667	1.0035892852622
SQSTM1	0.0628244582554072	6.42356575663457	49.8558596389043	4.30732973835966e-14	2.28779311382317e-11	22.7009882347381	1.04450866321863
TIMP2	0.0315574424233501	6.34305040541291	49.0227832716776	5.16123194969779e-14	2.50802928721591e-11	22.6801569344074	1.02211494105307
RND3	0.0102347247209127	6.22663984307357	47.6445332006706	7.00894924075741e-14	3.13877238646389e-11	22.5146539199683	1.00711939382295
HIST1H1A	-0.0179956011964283	6.03489030967018	-47.8762256950181	6.65345565982617e-14	3.0391654762954e-11	22.4575988245078	0.987603872663056
HMGCS1	0.0472048879778389	6.18619927204913	-47.0282345183538	8.0596874042919e-14	3.47311699295515e-11	22.3982186829992	1.03326111845058
AKR1B1	-0.290418156308764	6.52768232410914	49.3518325474565	4.80366210285857e-14	2.43801863927082e-11	22.313886768812	0.817665029015187
DCN	0.0590270189567384	6.35978759430385	47.276056720526	7.61780169892258e-14	3.34582640387871e-11	22.2527720393408	1.04176293908028
ALDOC	0.00730900690324387	6.25036491723279	-46.0774430901817	1.00339553485664e-13	4.2438056704798e-11	22.1219983287518	1.00507907250723
OAS1	0.0563577441369581	6.13677349800028	45.4720841359251	1.15631097103537e-13	4.71589040490658e-11	22.0491464961388	1.03983725096547
XAF1	0.208594957002058	5.73705440137782	53.7338164593881	1.92722088703703e-14	1.33381205572845e-11	21.9956280890374	1.15556223181312
RPS6	-0.0249257126959218	6.59654060272961	-49.2124078861655	4.95175527733221e-14	2.45854649519544e-11	21.9783304927704	0.982871207281239
GLMP	-0.00176496854347391	6.17114601126639	45.0372844573772	1.28181101883865e-13	5.13601436127295e-11	21.9334514747485	0.998777365058187
CP	0.0665421538069437	6.11442451742232	44.2432449200379	1.55117706105339e-13	5.61692015075927e-11	21.7556704042271	1.04720373922918
SLFN5	-0.000611659495528024	6.1273586869114	43.91045874445	1.68196714864409e-13	5.61692015075927e-11	21.6739955608153	0.999576119807816
TIMP3	0.104011389688546	6.22633111239792	44.1390004164113	1.59091038954096e-13	5.61692015075927e-11	21.6640299978611	1.07475765774407
EGR1	0.358859144006124	6.19023208747715	-43.874139817301	1.69695472832606e-13	5.61692015075927e-11	21.6422641807415	1.28241138977953
BNIP3	-0.0994566567209195	6.22038489920512	-43.943436811062	1.6684834181845e-13	5.61692015075927e-11	21.6365730078219	0.933384453673324
PLK2	0.0449164266938081	6.21955875348786	43.9120690810379	1.68130597387031e-13	5.61692015075927e-11	21.6163196867575	1.03162341706852
HIST2H3A	0.100958621254051	6.35539880238195	-44.6820970081067	1.395398807995e-13	5.40161243657589e-11	21.5984188314235	1.07248585580822
FAM172A	-0.0394760647557786	6.08272685128977	-43.5890214764386	1.81980980706335e-13	5.85389242021406e-11	21.5901149702961	0.973008245053097
PARP9	0.0133623243735633	6.01258806894435	43.1784230450857	2.01413362157318e-13	6.13343970441463e-11	21.4227453893451	1.00930508305207
RPSA	-0.0128020866954502	6.42503299610662	-44.2214529945852	1.55939267716296e-13	5.61692015075927e-11	21.3047688116421	0.991165525046873
TSPAN8	0.0565036448473274	6.00558644662692	42.4986359332803	2.38757639430305e-13	7.08179964538797e-11	21.2605216091268	1.03994241571683
UCA1	-0.0701608178778846	5.96542571073205	43.6848406243114	1.77747106612058e-13	5.79938023987542e-11	21.2116289609442	0.952531812967738
RPS3	0.0698733981268468	6.58688057950808	-45.8341405693489	1.06202363618599e-13	4.41010142306397e-11	21.1862205373926	1.0496245711088
KRT7	-0.0590284753826141	6.36669530507837	43.1790764186122	2.01380694961847e-13	6.13343970441463e-11	21.1777433276453	0.959910314496181
DTX3L	-0.0118292840093167	6.04357572322076	41.8399648479953	2.82263703088232e-13	8.02970402898984e-11	21.12760047416	0.991834088819259
ITGA3	0.0143295015260312	6.02543566765582	41.805343256814	2.84778679604263e-13	8.02970402898984e-11	21.12191934402	1.00998194411711
PAPSS2	-0.00196652261784474	6.25796056588085	41.4585329868048	3.11367278160922e-13	8.56785212761121e-11	20.9192822991094	0.998637838976611
GCLC	-0.00349743610717418	6.10459806726582	40.8865033851708	3.61342230159982e-13	9.26390926766593e-11	20.9087441504226	0.997578698114934
SLC16A6	0.12196732433651	6.40947205718324	42.4240211468621	2.43296779976517e-13	7.12391686908162e-11	20.8910747834187	1.08821779429896
ZBTB38	0.0436518826824587	6.42812999906057	42.6446858871596	2.30138181462937e-13	6.91595516635793e-11	20.8852819637547	1.03071957972069
PTGES	0.0529850071438204	6.14914282262375	40.7120263415435	3.78281027362228e-13	9.49402239991859e-11	20.844602973257	1.03740915548808
HIST1H4B	0.0142306987165868	6.19263586328412	-40.8536030618661	3.64471823671018e-13	9.26390926766593e-11	20.8402582918066	1.00991277798442
SRGN	-0.139462782044754	6.22642690256668	40.9150647682973	3.58649164032517e-13	9.26390926766593e-11	20.8341957859627	0.907857152159527
DAB2	-0.0100864108160121	6.3414479204641	41.6704087554125	2.94816753703306e-13	8.21136565589002e-11	20.8242611262938	0.993033015532694
SLPI	-0.0346837630099075	6.50391140878222	43.2237153788744	1.99162493553894e-13	6.13343970441463e-11	20.8106679054678	0.976245729195497
HLA-B	0.0169737894147364	6.55765650387452	43.9014929741885	1.68565352653649e-13	5.61692015075927e-11	20.8064655751445	1.01183481805414
FOLR1	-0.0419176066168316	6.29743708846392	41.126683261035	3.3936536172019e-13	9.01251801898537e-11	20.7672494886014	0.971362969216732
TRIM29	-0.0206784124249653	6.31523153986056	41.1838458107672	3.34352771733688e-13	8.98386229838318e-11	20.7469480533007	0.985769047785521
PSG5	-0.0142633603409586	5.60371295142103	48.0264035638508	6.43357920127785e-14	2.99870439546908e-11	20.7284965229666	0.990162103839471
TNFRSF12A	0.0710562580564637	6.24301407113244	40.4488719648689	4.05492027026058e-13	1.00663395709219e-10	20.6737163110581	1.05048550701335
ACLY	-0.00498725642269049	6.54460073335841	-43.1877135497166	2.00949401467309e-13	6.13343970441463e-11	20.6564312328278	0.996549065480965
ABCC3	0.014308235959787	5.95340979064804	40.2027313792639	4.32888106633262e-13	1.05525532031794e-10	20.6307290786804	1.00996705692402
ITGA2	-0.0627802615044773	5.94509755704407	40.190350953135	4.34318490782813e-13	1.05525532031794e-10	20.6087937202708	0.957417272386209
IL6	-0.0146544218791726	5.71199089644493	44.1518536014322	1.58595177882361e-13	5.61692015075927e-11	20.5808875150896	0.989893743701396
CNOT8	0.0332945590057961	6.25574080583353	-40.0652270038349	4.49068099501486e-13	1.0687512984774e-10	20.5363747370087	1.02334638784647
ECE1	0.0136526970471211	6.22599371035052	39.8419451407936	4.76766442879076e-13	1.11779702140195e-10	20.5221901799799	1.00950824734028
CPA4	0.0244706384930002	5.76051502366946	44.3468027208849	1.5127763485116e-13	5.61692015075927e-11	20.5039842545945	1.01710642140841
CDKN1A	-0.162539494747501	6.16172404269984	39.5156359392507	5.20658600489359e-13	1.18913217765765e-10	20.5027021551836	0.893450994538702
EVI2B	0.0532251448279947	5.44978836843831	52.8273072205383	2.31357227528038e-14	1.4677688109758e-11	20.4739739774364	1.03758184740108
GPNMB	0.00857834009914375	6.13120222916405	39.2419589207707	5.60883310752698e-13	1.2258626309933e-10	20.4607464644072	1.0059637651121
HEG1	-0.0572732796716573	5.94828970509023	39.1700900041378	5.72000831169457e-13	1.23244594179993e-10	20.3768831305233	0.961078860671777
PARP12	0.0113837599362236	6.06524126729754	38.5622722700985	6.76256667252705e-13	1.3914437858905e-10	20.28449517747	1.00792183409729
L1CAM	0.223897153334909	6.35704933875377	39.6824441384396	4.97693896420273e-13	1.14816473740835e-10	20.2307629653429	1.1678841356661
CSRP1	0.0794484255992735	6.4082598203502	40.0638609128648	4.49232123358424e-13	1.0687512984774e-10	20.2171822225717	1.05661399629809
PDK1	-0.00253294658062192	6.06581221102981	-38.265172413557	7.34627154383997e-13	1.49804906955144e-10	20.2013750593977	0.998245835567174
HNRNPA1	-0.0115334280457237	6.57865037391339	-41.9416079894601	2.75019262708489e-13	7.95084169746732e-11	20.1821123947193	0.992037506805693
ZNF143	0.0109877435458535	5.91281488369332	-38.6542736023732	6.59223752766753e-13	1.36872829903999e-10	20.1613281579394	1.00764519989751
F3	0.0567892566709145	5.98457302075532	38.1098609042606	7.67313349763619e-13	1.53519565402257e-10	20.1284221545194	1.04014831456861
PTTG1IP	-0.0786143757262618	6.38577258532948	39.4109664649603	5.35658073390979e-13	1.21127670675015e-10	20.0786618553093	0.946966716290611
HLA-G	0.117164462432365	6.55569793526234	40.8474940080879	3.65056190765766e-13	9.26390926766593e-11	19.9672501487018	1.08460104270456
GRAMD1B	0.0967327552419283	6.20478604427915	37.7317362465302	8.53730477181232e-13	1.63851683767581e-10	19.9458598899237	1.06934898338455
MX2	0.0362350993548116	5.50128728245111	44.927702391195	1.31573864193467e-13	5.18106117985275e-11	19.9214623915256	1.02543432746754
WNT5A	0.105490556655717	6.06354990567567	37.0982479269961	1.02330675284276e-12	1.8667990790057e-10	19.8689775044172	1.07586015080483
ACAT2	0.108468061617731	6.44340530951058	-39.2243973065678	5.63577986139044e-13	1.2258626309933e-10	19.8669506378446	1.07808285675955
TNFRSF10D	0.0257209419367029	5.99631883984331	-37.0486336134746	1.03806420173267e-12	1.8667990790057e-10	19.8467924266923	1.0179882729686
SLC20A1	0.156828079238925	6.21204528282014	37.3682169479576	9.46918223059159e-13	1.78732771045026e-10	19.8150449793744	1.11483336014382
SQLE	0.0339023378761045	6.44183605617396	-38.9931015191103	6.00419377882329e-13	1.25807139187656e-10	19.8060728586068	1.02377759425099
NOMO2	0.0247528483175889	6.45150876924812	39.07301025043	5.87402139513981e-13	1.24392959985881e-10	19.8037466901188	1.01730540005087
AARS	-0.257567054769818	6.47999643571137	39.2576289274998	5.58490763241977e-13	1.2258626309933e-10	19.7677476030276	0.836497390740093
SAMD9L	0.0425410833891789	5.64385508332268	41.2216469131543	3.31082437547714e-13	8.98386229838318e-11	19.7526922419231	1.02992628529858
NCSTN	-0.0726204265535156	6.34954115476298	38.0115924665036	7.88813043415295e-13	1.55307768091051e-10	19.7494973461917	0.950909252796588
CCT2	0.0528948215006501	6.3192171938885	-37.664619019474	8.70152594757532e-13	1.65611792597227e-10	19.7095654822503	1.03734430707242
PGK1	0.121683394339705	6.51251614684721	-39.3360615079444	5.4668175737227e-13	1.22408477025738e-10	19.6888224768096	1.08800364836799
BCL6	0.0453392572427445	6.0353740864909	36.4485292775953	1.23621699533682e-12	2.10701193705206e-10	19.6824567688372	1.03192581349429
SNORA7B	-0.0124128978612632	6.11969454453835	36.4918626972328	1.22060468085801e-12	2.09994954485308e-10	19.660655963609	0.991432943024998
PEA15	-0.0382929987875751	6.25148551026303	37.063099271053	1.03373762668517e-12	1.8667990790057e-10	19.6575033057386	0.973806476851757
KRT8	0.0329047586709677	6.50783968997174	39.0679103946413	5.88223638446304e-13	1.24392959985881e-10	19.6467346639247	1.023069928256
TNS4	0.0459367047364394	5.96790872962021	36.3700652577464	1.26504416804478e-12	2.11654335520156e-10	19.6283305770851	1.03235324212455
C1R	0.0542817009326865	6.17375998160087	36.3366470181802	1.27754403812736e-12	2.11654335520156e-10	19.5525984481784	1.0383419976238
RPS3AP25	-0.0341422061382208	6.33592386663949	-37.2399624047807	9.8240191686118e-13	1.8391047032125e-10	19.5449572427937	0.97661225975842
SRI	0.0541003487845361	6.21788265795798	-36.4855131229134	1.22287880146004e-12	2.09994954485308e-10	19.5433725160249	1.0382114823648
HIST2H2AC	-0.0618038489510829	6.45799291770773	-38.1678671328517	7.54923401471714e-13	1.52581376692146e-10	19.5336773536893	0.95806546943081
ANXA1	0.0632510399531262	6.43600290890539	37.9497115428555	8.0268877716349e-13	1.56688965655017e-10	19.5264105759314	1.04481755327951
IGFBP3	-0.146690683175322	6.00756356399178	35.8992911819789	1.45418850225264e-12	2.30640355576028e-10	19.5177332060416	0.903320163117608
STAT1	0.0560398051961634	6.29087270745811	36.6486887322311	1.16587729003755e-12	2.06636062207592e-10	19.4686218106824	1.0396081184611
HSD17B7P2	-0.0287126609043078	6.12885292469655	-35.8579664207925	1.4722108075434e-12	2.30701576386497e-10	19.4547730506123	0.980294639501202
SNORD104	0.00530981176471491	6.18297897039071	36.0485257084781	1.39108402256052e-12	2.24166003074052e-10	19.4475126700106	1.00368726234132
DLAT	0.0261192211176732	6.19854755972409	-36.0448369196463	1.39260729690032e-12	2.24166003074052e-10	19.424081075744	1.01826934380746
MALAT1	-0.0685484920394872	6.61817806612684	39.8196254868607	4.79636184147254e-13	1.11779702140195e-10	19.4146596816698	0.953596937692306
PTGR1	-0.0844069984416052	6.26661367151087	36.3331013661406	1.27887816024264e-12	2.11654335520156e-10	19.4050410050034	0.943172135236743
UBE2D4	0.0329310799138864	5.99555139126757	35.4867089079054	1.64551396692304e-12	2.53931712774023e-10	19.3930841427886	1.02308859382078
LCN2	0.0773096876527196	5.81961569290523	36.5082332958415	1.21476277382383e-12	2.09994954485308e-10	19.3679768316997	1.05504876860599
IL20RB	-0.0237733596223212	6.26021647398671	35.9258701143421	1.44272445206318e-12	2.30422264060636e-10	19.3000370234465	0.983656589557569
NIBAN1	-0.0254599232632173	5.69630490355307	37.1147988123444	1.01843489191271e-12	1.8667990790057e-10	19.2813913228611	0.982507330667695
CYSTM1	-0.0149457940291025	6.31123488525214	36.1850639359957	1.33596136879097e-12	2.19510947495087e-10	19.2724307860852	0.989693841202156
LY6E	0.0531437939957297	6.43918228518042	37.0843573354488	1.02741518627339e-12	1.8667990790057e-10	19.2340055733411	1.03752334178161
IFIT1	-0.0186752675910269	6.15883805780364	35.2367587852803	1.77468841056212e-12	2.70214057392188e-10	19.2279412512804	0.987138713322096
CHMP1B	0.0561096046399227	6.19785106211207	-35.3727661063899	1.70307942116684e-12	2.61051214094158e-10	19.2138885767911	1.03965841725727
SLC48A1	-0.016030819188655	6.09884197231065	34.9616003680972	1.92982849195077e-12	2.8253431363887e-10	19.1988746122526	0.988949789978725
CCND1	0.174452824690649	6.03784125754774	34.806618183027	2.02368670108078e-12	2.90390249117172e-10	19.1902731753435	1.1285363002529
CTH	0.0194876030509072	6.11960113553172	-34.9250274091327	1.95154070028685e-12	2.83893236011792e-10	19.1696746346519	1.01359941929435
NTN4	-0.0927991795785657	6.09758564368018	34.7895144255046	2.03434650635962e-12	2.90390249117172e-10	19.1474940248987	0.937701613664374
JUP	-0.0488253690427168	6.42337694514811	36.627387365305	1.1731509555551e-12	2.06636062207592e-10	19.1328417878332	0.966723106938736
S100A11	-0.00199813049108574	6.5351421033872	37.7676282648283	8.45087632895742e-13	1.63567427522931e-10	19.1320686011248	0.998615960151523
LPIN1	0.00237289454512508	6.18145843804348	-34.9029413741514	1.96478157777317e-12	2.84010420599756e-10	19.0897390615163	1.00164611853183
FBN2	0.0415246212468659	6.01233396648856	34.2816470756435	2.38057751536916e-12	3.2859450255496e-10	19.0269763774604	1.02920089819932
APLP2	0.0305772189134656	6.38973615822474	35.8312365830253	1.48399790168541e-12	2.30701576386497e-10	18.9781459020798	1.02142071200377
CASP9	0.111903639895599	6.2867103706019	-35.045414194602	1.88105921666503e-12	2.78223326729114e-10	18.9552580912393	1.08065322092561
CA5B	-0.0244726438442845	6.30544950978064	-35.0972664594478	1.85156251755517e-12	2.78209449595017e-10	18.9363968896925	0.98317991996615
DKK1	-0.0706933870797263	5.98492207529216	33.9876236985425	2.61008711884039e-12	3.54832022066641e-10	18.9297541614677	0.952180251846424
EPAS1	0.0574515558124541	6.20496843074812	34.2712408553207	2.38831329848607e-12	3.2859450255496e-10	18.851570037991	1.04062592588976
IFI16	-0.00983105221082462	6.01476024589384	33.6905589142509	2.86673706654273e-12	3.76283953234308e-10	18.8405144220023	0.993208799022492
S100A16	0.0207052585851709	6.11703256517482	33.6601007179086	2.89457064927877e-12	3.77766280336445e-10	18.7693408687209	1.01445527302757
FBLN1	0.0148031079897596	6.38068506670286	35.0470151280011	1.8801408700532e-12	2.78223326729114e-10	18.7559776619046	1.01031355439199
ANKRD1	-0.16949760233965	5.50534125640051	38.0835382797236	7.73008889235936e-13	1.53519565402257e-10	18.7362389359327	0.889152261661771
PTGS1	0.106940283735645	5.90318765389146	33.3056533266485	3.24110688516064e-12	4.08614244395337e-10	18.6843122453222	1.07694179832295
INSIG1	-0.015891391393807	6.41176999583031	-35.1000010261764	1.85002101488561e-12	2.78209449595017e-10	18.6723514931622	0.98904537064388
MT-TA	0.0618626273282112	6.49559269093241	35.8292497705693	1.48487813515544e-12	2.30701576386497e-10	18.6635252417033	1.04381253140298
SMOC1	-0.102735360952913	6.24039962685205	33.6314152662723	2.92105426210896e-12	3.79056581206288e-10	18.5753542747468	0.93126562976558
HLA-E	0.0509498060880904	6.34234468200572	34.1841385876426	2.45415050287315e-12	3.35630798413892e-10	18.5497450041175	1.03594672051452
IFI44L	0.0502849147669905	5.71681822163737	34.4766402776994	2.24056912381387e-12	3.12026574504787e-10	18.5443849416751	1.03546939629317
AHR	0.0264963686389929	6.1997898369972	33.3121673900135	3.23434391976596e-12	4.08614244395337e-10	18.53401547441	1.01853557329454
MRPS15	-0.0569801786616684	6.39519852123257	-34.4885647704665	2.23230381032692e-12	3.12026574504787e-10	18.5199123958171	0.961274135344103
ALG14	0.0328854948371475	5.98075352542932	-32.6694734990438	3.98234237486645e-12	4.8123130952156e-10	18.5138542054847	1.02305626762991
TSPAN3	0.0188804393941905	6.32057270440376	33.8974415491267	2.6852422315224e-12	3.62889037430415e-10	18.4997566791078	1.0131729319013
AP1S2	0.00968616695577557	5.94766799552527	-32.5923155170974	4.08416130799515e-12	4.88367330436133e-10	18.4840072618934	1.00673652833186
TMEM54	-0.0533175443221906	5.98218102709657	32.53109133243	4.16697696310929e-12	4.93106667670742e-10	18.4691684201682	0.963717665364587
AHNAK2	-0.0257775899598686	5.7580856581391	33.7499718604942	2.81328109678565e-12	3.72616095759883e-10	18.4635094544938	0.982291016415447
FLOT1	-0.048268730945557	6.28875110720626	33.4442109956925	3.10052428596264e-12	3.95602648978216e-10	18.428413504779	0.967096171737488
CYP11A1	0.0996630573863978	6.24201533864056	33.1730337365316	3.38220623176694e-12	4.22110426925273e-10	18.4176881877485	1.07152317819064
RPLP0	-0.0261052913656155	6.60234965513753	-36.3331719679311	1.2788515800725e-12	2.11654335520156e-10	18.4143787132391	0.982067918961203
EMP1	0.0866882374980858	6.06821649671141	32.3519756539931	4.41997303072938e-12	5.17680841276042e-10	18.3722692564847	1.06192968156244
SNORD81	0.056440520579106	6.47749003424379	34.7505546154185	2.05885759015996e-12	2.92063655289834e-10	18.3668065614488	1.03989691464696
EHF	0.0547023839253997	5.45270161702601	36.6185702076707	1.1761761936594e-12	2.06636062207592e-10	18.365901965352	1.03864481734599
PI3	-0.0130238894498885	6.02436702013042	32.2454970793814	4.57828807348219e-12	5.33218206601104e-10	18.364069943738	0.99101315303572
SLC25A4	0.0219393619695098	6.14856934977151	-32.5450309000281	4.14796148660584e-12	4.93106667670742e-10	18.3471495945227	1.01532342483261
ARHGAP1	0.0142949252156593	6.20833603041975	32.7933550051381	3.82461620469184e-12	4.64629837760409e-10	18.3428009905917	1.00995773870314
HIST1H2BH	0.135793636347954	6.29102098512902	-33.1161366599363	3.44478574793029e-12	4.27584030961848e-10	18.3279651803622	1.09869704828914
C4BPA	-0.018358154768654	5.64660541764803	33.7396622619477	2.82247841702613e-12	3.72616095759883e-10	18.3171014151156	0.987355716043042
HIST1H4K	0.0710758655762554	6.39929862252303	-33.7940194192791	2.77435268529991e-12	3.70546438476986e-10	18.3139918786924	1.05049978415076
HIST1H4D	0.159919820623055	5.9928099756767	-32.0541830585407	4.87852306359182e-12	5.59902453514441e-10	18.3116784365633	1.11722504532583
HIST1H3D	0.0510728914560119	6.35274124677261	-33.4888514310119	3.0566606566241e-12	3.92519048605103e-10	18.2937937095845	1.03603510740095
GDAP1	0.0695421359655856	6.0261332865582	-32.0231897175274	4.92915455501995e-12	5.60084382498013e-10	18.2852007863616	1.04938359087477
VDAC3	0.0110817303282319	6.48085715135918	-34.559087115416	2.1840977944528e-12	3.07917342762392e-10	18.2820735686959	1.00771084676838
B2M	0.0644551074259337	6.61361623032889	36.0421026684842	1.39373757329635e-12	2.24166003074052e-10	18.27504278438	1.04568991778834
LIG3	0.00779245151825145	5.91821628019098	-31.9458164456225	5.0580753745419e-12	5.63518943800793e-10	18.2653040872211	1.0054159292044
GGCT	-0.0135276564832189	6.23772750096292	-32.6043954031265	4.06803453843687e-12	4.88367330436133e-10	18.2238983047332	0.990667166816421
LAMB3	-0.0165988989349946	6.1153113556367	31.9468236995936	5.05637360410168e-12	5.63518943800793e-10	18.1938102843627	0.988560454924553
RPL36AL	-0.00495644078584139	6.43290831243273	-33.8350992641423	2.73857671134804e-12	3.67919726532222e-10	18.1889781897123	0.996570351768925
FN1	0.026743675580149	5.63480458480674	33.2911925044131	3.25617551030918e-12	4.08614244395337e-10	18.1509052263448	1.01871018573915
C5ORF51	0.0969065627041064	6.34144531229928	-32.9410782561313	3.64539226985729e-12	4.47618892748767e-10	18.1262100477316	1.06947782005749
C11ORF54	0.0375320018704922	6.07953152563404	-31.4962075721942	5.88401685173354e-12	6.38827748335803e-10	18.0705889991498	1.02635655028539
SLC25A1	-0.0352124436176003	6.38291572995003	-33.0890305198672	3.47504275813894e-12	4.29008116503434e-10	18.0681388897149	0.975888046098993
RGS2	-0.023706019068689	6.18334124988864	-31.7616100569956	5.38006918993189e-12	5.96482525382789e-10	18.0281428052219	0.983702504684058
SERINC2	0.132521161161633	6.16516726672089	31.6528747627406	5.58059872829801e-12	6.1572605968888e-10	18.0183214902799	1.09620769052094
TDRD3	-0.00248205999324327	5.90422947669978	-31.0663574093947	6.81303945510883e-12	7.20384296829771e-10	17.9687289700612	0.998281046210011
BSG	0.087214925408705	6.60937135904411	35.032993666968	1.88820069368241e-12	2.78223326729114e-10	17.9647738354016	1.06231743338471
LAMB2	-0.00172201107990232	5.98501136323516	31.0068836933925	6.95372830688434e-12	7.2851468257308e-10	17.9548184649715	0.99880710494072
UPF3B	0.00412973735445968	5.84314776384155	-31.1071984673108	6.71822838897539e-12	7.14683726096236e-10	17.931424798753	1.0028666167141
ODC1	-0.0601732795755849	6.31317271043623	32.1743956861084	4.68744637989319e-12	5.40689837729195e-10	17.9261964844637	0.9591489107102
DARS	0.00884874130823885	6.29269580298833	-32.0270906153136	4.92275050312178e-12	5.60084382498013e-10	17.9101919102482	1.00615232839384
HIST1H4C	0.011800274322993	6.48984433928216	-33.4862785203728	3.05917030744378e-12	3.92519048605103e-10	17.9064866107673	1.00821286895908
RETREG1	-0.13097658594776	5.94567224239238	30.848010982064	7.34534959418305e-12	7.62547451734303e-10	17.9032711572643	0.913213070777595
ERAL1	0.0256647228282752	6.25603997922606	31.4872690320066	5.90186325578416e-12	6.38827748335803e-10	17.7949504414916	1.01794860465589
TBC1D2	0.00718556403950512	5.99172356878953	30.4843733834603	8.33547199745555e-12	8.38651299338711e-10	17.7728464669709	1.00499307752724
STAG1	-0.0694786608110526	6.07253914845342	-30.6448761212184	7.8815550197323e-12	8.08603731793387e-10	17.7724288979753	0.952982310080408
P4HA1	0.0342919569086254	6.0523803348993	-30.5858267613054	8.0453351350231e-12	8.13041633401737e-10	17.7618190989147	1.02405411637882
GPI	-0.0766695329310541	6.47313507135356	-32.8929708503739	3.70273027838814e-12	4.5222811138025e-10	17.7348626965381	0.948244147255129
FNDC3B	-0.00638419147789105	6.19073136400643	30.7731780544869	7.53810168717302e-12	7.7901676214183e-10	17.6509758825704	0.99558459237854
CMC2	0.0696269621288854	6.39981636213825	-31.9911697437538	4.98206642559498e-12	5.61835240833594e-10	17.6333432880952	1.04944529331242
ERRFI1	0.067396856512162	6.09645033602162	30.2447991060411	9.06698763781703e-12	8.96454245281832e-10	17.5898321289297	1.04782432294546
ANXA8	0.00311174127686106	6.04496837196512	30.0539835345822	9.69982222759806e-12	9.38704406169966e-10	17.5754518304217	1.00215922246333
DYNLL1	-0.0225067846650195	6.36512739761856	31.5583229076103	5.76161486100617e-12	6.2961493689244e-10	17.5734632361263	0.984520543351444
PEG10	0.0352426535893265	6.37525424084222	-31.5604747395035	5.75742467447508e-12	6.2961493689244e-10	17.5526381511285	1.02472916250327
H19	-0.0908910844450459	6.48063312893384	-32.4062304441574	4.3416127244025e-12	5.11124190786745e-10	17.5376720576341	0.938942629653394
BZW2	-0.0280601666357244	6.22965972014386	-30.6324509619568	7.91571281235971e-12	8.08603731793387e-10	17.5289939368497	0.98073810210637
NT5DC2	0.0551900967002245	6.18237088472078	-30.3243701801933	8.81653359701622e-12	8.7548178618371e-10	17.4991764523772	1.03899599757762
MFAP5	0.0197698621687508	6.3121325149255	30.9326451587137	7.13381272545005e-12	7.43968716148647e-10	17.4782234130988	1.01379774649361
PARP4	-0.0762479074179296	6.25883339687809	30.6142589712535	7.96601601004913e-12	8.08603731793387e-10	17.4651614645008	0.948521310716962
HIST1H4H	-0.0627997390430325	6.19172927670618	30.1307950503984	9.43945952490499e-12	9.19256919404928e-10	17.4372136006211	0.957404346573459
ECM1	-0.00202947350472081	5.87313328084415	29.5318557268098	1.16917419951211e-11	1.07914497605884e-09	17.4214007611163	0.998594265134368
IGFBP7	-0.0125064241623998	6.50204706140013	32.2316513512767	4.59932513246716e-12	5.33218206601104e-10	17.404321631888	0.991368672997129
ZYX	-0.181212896482409	6.05400459434876	29.5787222888801	1.14958526221509e-11	1.07869260847533e-09	17.4022544892992	0.881961205816355
SP1	-0.0330010453417399	6.21099888901666	-30.2021210787772	9.20451114922742e-12	9.06128578177608e-10	17.4009562058602	0.977385058221106
ADAR	0.0706179492671397	6.256547906457	30.3986288738195	8.58960192029526e-12	8.5667213212936e-10	17.391542811922	1.05016640485971
SEH1L	-0.0563868061313116	6.13927327583204	-29.691929471528	1.10372985281712e-11	1.0547316363385e-09	17.342315814347	0.961669583422773
ASNSD1	-0.0461181888647835	6.03266154724398	-29.3994397591443	1.22651725243596e-11	1.12499708949337e-09	17.3407239306726	0.968538841067904
GLB1	-0.101437378528684	6.23142730841132	30.1372753219608	9.41784536382562e-12	9.19256919404928e-10	17.3404261128912	0.932103859819622
SNORD55	0.0155055368415056	6.43479385206494	31.1587218322465	6.60066820420332e-12	7.11097458093395e-10	17.2311108837658	1.01080558227249
OLFML1	-0.0302449943345977	5.75967411606725	29.2245903534017	1.30699061128308e-11	1.17521096736591e-09	17.1928379507371	0.979253989362087
SECISBP2	-0.0869255548592647	6.0212012451823	-28.9690109036691	1.4351774619269e-11	1.23225631778002e-09	17.192703606807	0.94152704743861
NXF3	0.004282622159143	5.82663478978259	28.9751879928779	1.43192220052534e-11	1.23225631778002e-09	17.1836227593783	1.00297289779687
LUM	0.0425154939659122	6.45184183475696	31.1030321628041	6.72783401684359e-12	7.14683726096236e-10	17.1775658990743	1.0299080174144
CFH	-0.0122887159041616	6.05781513285072	28.9706253593767	1.43432588154521e-11	1.23225631778002e-09	17.1574026869372	0.991518285650183
RAB27B	0.0527057963688696	6.21681905993352	29.565601668299	1.15503295473476e-11	1.07869260847533e-09	17.1560856387764	1.03720840080418
CCDC68	-0.0115383927391503	5.71776861118757	29.1879266967027	1.32458563011159e-11	1.18172700023901e-09	17.1499068962843	0.992034092949351
C3ORF14	0.0314450063040959	5.92893611136424	-28.6613626888552	1.60799166302472e-11	1.34032560554093e-09	17.120505072721	1.02203528585497
IL7R	-0.0735708267840801	5.39537704478673	31.9841415767454	4.99376303206005e-12	5.61835240833594e-10	17.1146883898315	0.950283031222201
FBL	-0.01360164789163	6.30330147414858	-29.8453858621934	1.0447298786894e-11	1.00254561762132e-09	17.0790795676126	0.990616359835593
HTR1D	-0.111422456965034	5.99212097574488	28.5907873008182	1.65076116739062e-11	1.35479023266728e-09	17.0722280374581	0.925674922212653
RHOF	-0.109970626151887	6.25125765245382	29.5256330012282	1.17180241719249e-11	1.07914497605884e-09	17.0663826995199	0.926606927786006
SLC25A3	0.0256085164140193	6.40814681375633	-30.4678345855022	8.38384349862596e-12	8.39818428355782e-10	17.0451496103978	1.01790894684546
RABL3	0.0333889555516359	6.23998317237707	-29.3554629693584	1.24623508811867e-11	1.13397462858734e-09	17.0318684457196	1.02341334830717
PTPRM	-0.0107606736588219	6.05060291838899	28.5884139142906	1.65222088676188e-11	1.35479023266728e-09	17.0245087344629	0.992569016694192
GBE1	0.0163402594803691	6.20367041777568	-29.1621244090849	1.33712321780379e-11	1.18827070705917e-09	17.017751962595	1.0113905890929
PHLDB2	-0.0355302029906009	6.11031935556594	28.7622054218891	1.54896478240315e-11	1.30283836508666e-09	17.0131177783237	0.975673126509441
FMNL2	0.0564388069160325	5.77918637041205	28.5549680757804	1.67294184074027e-11	1.36458281073811e-09	17.0050028094788	1.03989567943658
SNORA10	0.0376199172142321	6.32245441923787	29.6663470044874	1.11391478643258e-11	1.06002915863891e-09	16.9648607952803	1.02641909658639
CFD	0.171764251379218	6.17260914045126	28.7949805927349	1.5302929424663e-11	1.29926990754601e-09	16.9583881738827	1.12643514438916
KRT18	0.0392600011094627	6.46532494669846	30.6166694867594	7.9593306099108e-12	8.08603731793387e-10	16.9412000315411	1.02758661336136
RAB29	0.00215628095337008	6.10050241488627	28.5444800521265	1.67949786300957e-11	1.36505522040126e-09	16.9366319694753	1.00149573756457
CACTIN-AS1	0.0733594899418974	5.70756823315974	-28.583894340847	1.6550044875615e-11	1.35479023266728e-09	16.9306965035398	1.05216392415901
HIST1H2BF	0.0108931855655895	6.06235907398694	-28.3714400737809	1.79181355553005e-11	1.4209454789844e-09	16.9227589534456	1.00757915837812
CCN3	-0.0580079373949762	6.32886611991364	29.5605399296659	1.15714212126825e-11	1.07869260847533e-09	16.9173285587716	0.960589578983572
ISG15	-0.0165501532839213	6.01134211404854	28.1349538284545	1.95878099065804e-11	1.50628279614946e-09	16.8913664595627	0.988593856881121
GDF15	-0.142802477537495	6.30273638235422	29.3147017907584	1.26482049030415e-11	1.14178795170184e-09	16.8872233885259	0.905757983791079
RPL9	-0.229696760829122	6.31227852565753	-29.3882313632596	1.23151020200362e-11	1.12505846014243e-09	16.8817033895994	0.852814125399937
GOLPH3L	0.180948526364956	6.06922039980861	28.2789503226731	1.85518863983281e-11	1.45603619742755e-09	16.8765047208877	1.13362896553006
RPL35	-0.0507331201128009	6.53919951926012	-31.1382115256547	6.64719501855463e-12	7.12747826426147e-10	16.8752450105856	0.965445603279647
CASC3	0.0867367448378825	6.27300537545854	-29.13105800352	1.35239087241324e-11	1.19255811332224e-09	16.8650562235021	1.06196538713321
GALNS	-0.070114012574653	6.05289290565416	28.1921881210164	1.91686878648032e-11	1.49125147670475e-09	16.8584981811066	0.952562716424323
RBM3	0.0631204479178643	6.09738888012809	-28.3295593363111	1.82021303034248e-11	1.43351191034455e-09	16.8547641460765	1.04472298119628
EDN1	0.0599716813854444	6.04353675136225	28.1428397372624	1.95294724084813e-11	1.50628279614946e-09	16.848796973276	1.04244529851506
MED10	-0.0338262645332164	6.11837982319423	-28.3467937286158	1.80846726513895e-11	1.42918975323559e-09	16.8436935535044	0.976826155435682
RPL35P1	-0.015852375627942	6.18746448985648	-28.6139017273633	1.63661834409797e-11	1.35430167974107e-09	16.830938292764	0.989072118420304
C4B	0.0336294272411899	5.73093185389508	28.1793621083314	1.92617533879724e-11	1.49125147670475e-09	16.8136071269441	1.02358394738845
NME2P1	0.002701234239707	6.37316897117391	-29.5955048692239	1.14265796945029e-11	1.07869260847533e-09	16.8064372075134	1.00187410684447
CD24	0.00738491528679966	6.18363490821572	28.4815395122478	1.71943574789644e-11	1.39245836540557e-09	16.8024111290704	1.0051319568194
TPP1	-0.0562604806974323	6.30579792119979	29.1474392554212	1.34431668787319e-11	1.19003290055565e-09	16.8017356601544	0.961753792935355
HNRNPA3	0.0541113333315866	6.36713579484717	-29.5261324233155	1.17159124441758e-11	1.07914497605884e-09	16.801225760284	1.03821938724141
COX17	0.0686845378954334	6.15049902599301	-28.3758945037688	1.78882156706622e-11	1.4209454789844e-09	16.7952736293167	1.04875997889429
CCNG1	-0.129651491161277	6.26823473842324	-28.8973702876714	1.47352728615051e-11	1.26044530668133e-09	16.792243432958	0.914052229256605
CD151	0.0429554577851686	6.24850532253379	28.7575984194197	1.55160924429078e-11	1.30283836508666e-09	16.7744843032006	1.03022214573051
PRSS23	0.0583567465499317	5.9778763774085	27.7595257028997	2.25979153005702e-11	1.69217635262204e-09	16.7617985647599	1.04127905111243
F8A2	-0.0290769657728078	6.18678387484395	28.4327417713695	1.75111310142296e-11	1.40365746954333e-09	16.7578148666422	0.98004712979664
IGFBP1	0.0345352922744183	5.95507444068351	27.6314556598187	2.37374449515474e-11	1.75449678073913e-09	16.7232709302839	1.02422685530984
RSL24D1	0.0583094748678432	6.07222666230302	-27.8481815390722	2.18441095778827e-11	1.65746717159224e-09	16.6967336966823	1.04124493287922
ITGB4	0.0165441179538172	5.70598187650793	27.8842982347335	2.15449299564931e-11	1.64021551758782e-09	16.6927252405043	1.01153351265155
IL2RG	0.0264623212501478	5.76343330506245	27.6431739746141	2.36306151850017e-11	1.75227149418913e-09	16.6602403267502	1.01851153628982
AOX1	-0.0251368660963796	5.7123870822982	27.7871943280891	2.23596556808501e-11	1.67984268452282e-09	16.6546598162784	0.982727364400436
UBXN8	-0.0300078214343685	5.91787862242508	-27.4172491936065	2.57861236927381e-11	1.86370025005837e-09	16.6486603339101	0.979414987767045
HSPA4L	0.00102535399702261	6.20368357669064	-28.1840720284993	1.92275210330974e-11	1.49125147670475e-09	16.626662050389	1.00071097385429
ADK	0.0103895986263263	6.05083677980235	-27.6099500050256	2.39348749622882e-11	1.76338261052807e-09	16.6250378788275	1.00722751430697
RPPH1	-0.0519887786313519	6.41389415891143	29.3377489124082	1.25427507356132e-11	1.13676144464551e-09	16.5988012834928	0.964605687315911
ZNFX1	-0.00741423548403382	5.82106039136543	27.3084500618749	2.68999610288318e-11	1.91664882553466e-09	16.5915218106907	0.994874026449983
ATP5F1A	0.184551849229443	6.377578124592	-29.0529447861832	1.39162731513739e-11	1.21777172195512e-09	16.5809120193225	1.13646389357084
PSG4	-0.0285720811006712	5.96398286517149	27.2621313260734	2.73899987887185e-11	1.94273348551411e-09	16.578701402979	0.980390166510373
DDX46	-0.028743864197431	6.07890006702257	-27.5520936036132	2.44749725873217e-11	1.7858910508685e-09	16.5732584861994	0.980273437452724
HIST2H2BC	-0.00161316108970705	6.49082976685983	-29.8737349582151	1.03421193457967e-11	9.9663993138671e-10	16.5707169649717	0.998882466844669
MFSD12	0.0308248151051574	6.31601689350008	-28.6280732295159	1.62801279462439e-11	1.35207942605187e-09	16.5703177891175	1.02159602388458
POLR2H	0.00955326107680343	6.3449589054514	-28.692611611912	1.58944214029183e-11	1.32971681472986e-09	16.522935397362	1.00664378867692
ABCC2	0.0377148071867539	6.30233879034454	28.4280067932539	1.75422058606855e-11	1.40365746954333e-09	16.5220830763744	1.02648660917929
GNS	0.0217545348162599	6.39774714331406	28.9991211761947	1.41938557000202e-11	1.23225631778002e-09	16.5044709581463	1.0151933576232
NPAS2	0.112768707760414	5.99728445713843	27.1551388838466	2.85596114682504e-11	1.9825926028066e-09	16.501905350617	1.08130139581881
LZIC	-0.0117705866590353	6.06914739955722	-27.3195484139623	2.67839705208295e-11	1.91664882553466e-09	16.4856406107711	0.991874443305568
HLA-A	0.0346170234646855	6.62693168983906	31.0303118039769	6.89793250505278e-12	7.25999449229956e-10	16.4735550600903	1.02428488119116
HADH	0.0440367771707549	6.15689444785255	-27.579462505902	2.42178399773495e-11	1.77849275640735e-09	16.4634085558079	1.03099460056613
INF2	0.0590551151261315	6.15504798033444	27.5652727807846	2.43507832878504e-11	1.78252416510005e-09	16.4621583607727	1.04178322738251
HIST1H3A	0.132114091541754	5.89758616695885	-26.8710520975615	3.19382880445622e-11	2.177428539253e-09	16.4356370289508	1.09589842911307
CCNC	0.0230129016250478	5.95705594239603	-26.8791828919194	3.18357360348301e-11	2.17693525538768e-09	16.4169762263224	1.01607922947023
MIF	-0.0250362365632548	6.3580245099634	-28.4226831379642	1.75772160028632e-11	1.40365746954333e-09	16.3833669744922	0.982795913083308
PON2	0.0788302043432405	6.40842107736957	28.7657639245152	1.54692553708497e-11	1.30283836508666e-09	16.3801109157698	1.05616131484097
SNRNP48	-0.0615674371778581	6.15514163921636	-27.238208485293	2.76469042199039e-11	1.94285429377965e-09	16.3318112182838	0.958222478714815
PNPLA8	0.108264503794216	6.11992850701175	-27.0975727535588	2.9211380433849e-11	2.01260376711418e-09	16.3225437798526	1.07793075481663
MT2A	0.158852170464867	6.47329466172311	29.0440025034316	1.39619773604137e-11	1.21777172195512e-09	16.3186175745354	1.11639856141182
SLC7A11	0.0165392979139948	6.31678521448374	27.9691130102228	2.08597867816309e-11	1.59336679031996e-09	16.3067407808783	1.01153013312675
TMEM106C	0.00741687237820214	6.39365867254224	-28.4722662679938	1.72540705551808e-11	1.39245836540557e-09	16.3041929150233	1.00515422171161
CD9	0.0190453975377268	6.47743176397589	-29.0424757709228	1.39697968891914e-11	1.21777172195512e-09	16.2758810772929	1.01328878499323
QARS	-0.0148718810052622	6.3949339809737	-28.234252206333	1.88668992171864e-11	1.47568873705931e-09	16.2028271252979	0.989744547093771
SDC4	-0.083751004790293	6.03742423908678	26.5198557624682	3.6731375643449e-11	2.45827463502711e-09	16.2013851058697	0.94360109326424
CYBRD1	-0.0177936735522773	6.34382600793962	27.8038716516884	2.22173696575343e-11	1.67466173468127e-09	16.1712162618234	0.987742112883369
CHD4	0.138262626997008	5.9751347577518	26.2595841876547	4.07894140061336e-11	2.6769811105922e-09	16.1513690884622	1.10057893960006
SNORA16A	-0.017041047864443	6.62146291214767	30.1250645680398	9.45861798065406e-12	9.19256919404928e-10	16.149721450092	0.988257532988366
HIST1H2AB	0.114700285788286	6.05484147686551	-26.3526905930086	3.92841182961823e-11	2.59309242129048e-09	16.1238598613978	1.08275008509438
HIST1H3B	0.017167981366171	6.30300894726997	-27.3597833505452	2.63680242985225e-11	1.89974544780428e-09	16.0841516671798	1.01197102383361
PITPNB	0.0673272103867291	6.26079054810952	-27.1204543680297	2.89503886575206e-11	2.00363008045186e-09	16.0731560670273	1.04777374043099
IFI35	-0.0417624072378594	6.07083558271358	26.2272996494284	4.13259810724829e-11	2.69669737632696e-09	16.0469729725273	0.971467470191923
OAS2	0.07531942603729	5.67630848928144	26.2380777713234	4.11459975554487e-11	2.69264595463866e-09	16.0267177748628	1.05359428566018
ETV5	-0.0474969867976302	5.91206086471664	25.8621391711454	4.79618671376243e-11	3.08563685508789e-09	16.0238455942166	0.967613641091047
GK	-0.0478725656513865	5.904489356782	-25.8363929509978	4.84718228980386e-11	3.10097468674595e-09	16.0129907619308	0.967361773640335
EFEMP1	0.0214719383488463	6.24719310271848	26.8900354376644	3.16994147806166e-11	2.17412292544895e-09	16.0071010989696	1.01499452006421
CLU	0.118558759731847	6.3095684040599	27.1829571726704	2.82503534760828e-11	1.97311872489374e-09	15.9898274821403	1.08564976558775
AMFR	0.115819449817126	6.00009697626776	25.9236680520365	4.6766722884017e-11	3.01724628233917e-09	15.9866461506153	1.08359034935611
METTL4	-0.0279523708233202	5.9269095672638	-25.7487129034005	5.02533904381509e-11	3.18990888318203e-09	15.970111477937	0.980811383990044
HLA-J	-1.56517685580434e-05	6.58586090261761	29.2018285882593	1.31788381040981e-11	1.1803587586647e-09	15.9462786780405	0.999989151079603
HIST1H2AK	0.0280772886887239	6.0138339589182	-25.8511090028089	4.81796213204052e-11	3.09093924532791e-09	15.9389510911695	1.01965230679365
RPS7	0.051177875320684	6.43388855310079	-27.8249207747659	2.20391939613553e-11	1.66673228769335e-09	15.9200654461778	1.03611050166236
MTCH2	-0.06375485282829	6.4017447185143	-27.4239376253001	2.57193123699648e-11	1.86370025005837e-09	15.8496624088271	0.956770721699001
RPS2	0.141543522540124	6.64485319037547	-29.5705561567046	1.15297254218943e-11	1.07869260847533e-09	15.8237764799354	1.10308466214315
CTSA	0.0749214675705389	6.37902076709954	27.1655448562033	2.84434969930337e-11	1.98055191409725e-09	15.8129631000097	1.05330369830034
CD46	0.203993278677927	6.50062359599123	28.0801141432	1.99987966150543e-11	1.53272656339338e-09	15.8126873675914	1.15188227587233
TXNL4B	0.0521566711139043	5.94894619674349	-25.3825050558705	5.85063913418401e-11	3.54908963473019e-09	15.808268585004	1.03681368887173
HIST1H2AH	0.0491224540779276	6.05420576497123	-25.5982724011813	5.34789907043778e-11	3.34631964026654e-09	15.7978460549159	1.03463539629829
RAE1	0.0794556993441755	5.99279011026007	-25.4699055755037	5.64103609657096e-11	3.45403816111486e-09	15.7953422761382	1.05661932352237
CEMIP2	0.00859533808536163	6.05360446985132	25.5350408090457	5.49016089556603e-11	3.40733110581067e-09	15.7592193757265	1.00597561755386
BRINP3	-0.00282127854209075	6.04432619480778	-25.4963401603856	5.579265920893e-11	3.42761661944668e-09	15.7477814869742	0.998046349597103
MVD	0.106964946953321	6.25551198244046	-26.2054960527174	4.16927117689166e-11	2.71287704869028e-09	15.6957711916592	1.0769602090586
RPN2	-0.0279651228315491	6.44592342422747	27.3452694822892	2.6517249088163e-11	1.90448884253005e-09	15.6844325683887	0.980802714618341
RNU2-1	0.0215738603881355	6.61403801766085	-28.8462293263642	1.50158743984276e-11	1.27965505740929e-09	15.6831794172113	1.01506622888883
ATP1A1	0.0257265092872049	6.44283508636119	27.3047913129166	2.69383192344948e-11	1.91664882553466e-09	15.6772933329033	1.01799220138611
WDR44	0.0388862496704377	6.16728321100123	-25.7406562036612	5.04206448105745e-11	3.18990888318203e-09	15.6729671705123	1.02732043636593
HIF1A	0.00688383528873194	6.43395421837779	27.2257352903471	2.77818951163288e-11	1.94635184834918e-09	15.6691942452988	1.00478291280791
DDX58	0.305018780662471	5.78514405500148	25.0211487655624	6.81205732200671e-11	3.95879331239978e-09	15.6682405354868	1.23543471961893
NUDT21	0.160570030510387	6.44312941636178	-27.2498736792626	2.75213055899892e-11	1.94285429377965e-09	15.6510674432599	1.11772868225034
NR4A1	0.0106802454355254	6.12488739349774	-25.5240299959307	5.51535323933662e-11	3.4136897732577e-09	15.6380793716642	1.007430451827
TUBGCP3	0.0241226737919626	6.02801499922068	25.1626467966563	6.41646004205458e-11	3.80937707010791e-09	15.6303013617106	1.01686113432799
EPS8	-0.0216436354476658	6.02956845439451	25.1423784272664	6.47155437279159e-11	3.80937707010791e-09	15.6149628386805	0.985109747842145
LASP1	0.113318251780931	6.22067447719914	25.82353525778	4.87287085647195e-11	3.1087010472336e-09	15.6011307871663	1.08171335807564
NRM	-0.00021126768647315	6.25099101393266	-25.9692112263799	4.59030267551798e-11	2.96991282736983e-09	15.5986029895412	0.999853571120533
BNIP3L	0.212400898261158	6.32542980874358	-26.3553374588969	3.92422212074694e-11	2.59309242129048e-09	15.5966221307966	1.15861471906113
GBP1	0.0231051386288064	5.62680359008988	25.2657097460443	6.14411555611116e-11	3.69744348330876e-09	15.5901327340185	1.01614419337255
SLC38A5	-0.0267733591208708	5.6757070067164	-24.9956409323252	6.88616383827435e-11	3.9815973646164e-09	15.5888925859659	0.98161325875381
RPL7	-0.000587731427698099	6.51644623465855	-27.6736805172279	2.33549565058292e-11	1.73747182943529e-09	15.5833731842509	0.999592698587715
ITGA6	-0.00182741668189867	5.83790482835462	24.7587738142363	7.61791689985082e-11	4.29594084137513e-09	15.5690253707972	0.998734133165447
ZBTB7C	-0.113396990265589	5.71840481351722	24.8601488270426	7.29484157408811e-11	4.15478520475308e-09	15.5602984748071	0.924408871042853
FDFT1	0.00704488247147289	6.51399008922732	-27.5433078277559	2.45581462261295e-11	1.78625318999545e-09	15.5378011393768	1.00489508238285
CLCN6	0.0558113041773807	5.99537466063886	-24.8629927767842	7.28599644405388e-11	4.15478520475308e-09	15.527421147124	1.03944347333778
IFI44	0.023370799698441	5.51720306714405	25.368723638047	5.88445855891196e-11	3.55542722293625e-09	15.5147972803283	1.01633132565053
MBNL3	-0.0540955957404564	6.36817455047722	-26.4048495299173	3.8467419027976e-11	2.55394588133704e-09	15.5056891339812	0.963198068554164
ECHS1	-0.0301691695102348	6.3198922721657	-26.0997591050059	4.35222866660052e-11	2.82387927603663e-09	15.4962562750773	0.979305458113925
FDPS	0.0101202273353925	6.49163793288504	-27.2454627551239	2.75687244369216e-11	1.94285429377965e-09	15.4925992525538	1.00703946843433
AGPAT5	0.00565620853214223	5.91111456130052	-24.6172458312933	8.09536059669224e-11	4.5205364466468e-09	15.4921143516452	1.0039282805438
IL1B	0.0565942642274157	5.40632873031586	25.7320205149958	5.06005936696759e-11	3.19245016249096e-09	15.4817651379411	1.04000773922188
PRMT1	0.0343159055721662	6.22918995305819	-25.5380640129242	5.48326590826367e-11	3.40733110581067e-09	15.4521034780992	1.02407111576562
CYTOR	-0.0547417888707683	6.2251856037424	25.4947858282068	5.58287745713107e-11	3.42761661944668e-09	15.4473413374826	0.962766742052805
TCF19	-0.0338943388758234	6.20123776805732	-25.3793226473878	5.85842984497255e-11	3.54908963473019e-09	15.4372930549868	0.976780064454797
LNPK	0.0172015305639894	6.16020214089657	-25.1970946660571	6.32399303223985e-11	3.77111427841582e-09	15.4367074683088	1.01199455701967
RPL7AP66	-0.00576565033908942	6.41340787252599	-26.5144418631388	3.68111530793499e-11	2.45827463502711e-09	15.4256700538082	0.996011530879168
HIST2H2AA4	0.069606602902906	6.44723358317848	-26.7222305770424	3.38804871232274e-11	2.28933859587986e-09	15.4181766039316	1.04943048370781
HEXB	-0.160925538776154	6.44265173982954	26.6842236217424	3.43969157368193e-11	2.31737804871155e-09	15.4141614398712	0.894451065525048
SELENBP1	0.0418772798434528	6.16670575137221	25.150162205618	6.4503353545782e-11	3.80937707010791e-09	15.4027435352268	1.02945251125615
TCEAL1	0.0126351463457381	6.20548313218509	-25.2432416870133	6.2023940427667e-11	3.71801778327424e-09	15.3730226145882	1.00879647969457
RPL35P5	0.0421481847731378	6.16395761724665	-25.0117805968849	6.83917253521734e-11	3.96446349065555e-09	15.3486851148073	1.02964583689871
NAA38	-0.0694603255431894	6.15889152713469	-24.988887163694	6.90593219106896e-11	3.98294407353091e-09	15.3465938414569	0.95299442164693
ALYREF	-0.0191234939430293	6.27742864886383	-25.5007977074838	5.56892281374502e-11	3.42761661944668e-09	15.3381306170837	0.986832069959862
DDX39B	0.0148302322146596	6.44975827309043	-26.5360418295647	3.64939864563822e-11	2.45142987258033e-09	15.3239932334374	1.01033254955653
ESCO2	-0.00957439269803496	6.15035010310202	24.8960605921934	7.18400513615588e-11	4.12249983177548e-09	15.3140551334137	0.993385509384527
CCDC91	-0.0887380737472202	6.03808480117125	-24.4862850712576	8.56635734411378e-11	4.72940039897667e-09	15.3047264427203	0.940344909868988
DHX9	0.119510797029165	6.20351277331104	-25.0462694521197	6.73992541017634e-11	3.92686623579126e-09	15.2875726304329	1.08636642444136
SNORA38B	0.0846450016488923	6.53184148269666	27.0936577957881	2.92562918990283e-11	2.01260376711418e-09	15.2807650882675	1.06042677417474
DLEU1	-0.0178611621624918	5.89369729750361	-24.1276207945572	1.00164818710615e-10	5.40818982158801e-09	15.280193462645	0.987695907842532
PAPOLA	-0.0435587189198466	6.29947382767685	-25.4275452779353	5.74158215936679e-11	3.50620307320262e-09	15.246867307799	0.970258640624132
PAICS	0.0464365214593539	6.3511279352243	-25.6296273511644	5.27885135798976e-11	3.32131366846083e-09	15.214025934622	1.03271095930739
DPF2	-0.0641846368011928	6.26539804196155	25.1463491669762	6.4607204100986e-11	3.80937707010791e-09	15.2004286907439	0.956485738756186
RPL39	-0.0985672418165238	6.47720119259042	-26.4145788181194	3.83171394977701e-11	2.55138527402208e-09	15.1780517922248	0.933960058337148
U2AF1	0.1089814685748	6.35672889800433	-25.5496868854053	5.45684562865771e-11	3.40516112876813e-09	15.1570708013598	1.07846657869675
AK2	0.0323804579804858	6.38932338916287	-25.7432919851075	5.03658601041273e-11	3.18990888318203e-09	15.1552095211224	1.02269819424535
PLSCR4	-0.0102463982364745	5.67411805053525	23.9205681022162	1.09741219480563e-10	5.8018048882328e-09	15.146435108694	0.992922899411596
RBMX	-0.0297610698560325	6.27208826241291	-25.0462999451432	6.73983836020903e-11	3.92686623579126e-09	15.1371019851734	0.979582516493232
SLC35B2	-0.0214012291835544	6.22423791093898	24.7914496783919	7.5121074171628e-11	4.2572958139102e-09	15.1253555630593	0.985275283059063
HMGCR	0.029872146690469	6.32113823327091	-25.2356337132328	6.22226439518634e-11	3.72016483040997e-09	15.1068366961658	1.02092164643644
CAPN2	0.0113196425437502	6.30788980371151	25.1561592508276	6.43403885651195e-11	3.80937707010791e-09	15.1045606351326	1.00787704023446
UBE4B	0.101743928207915	6.17183267419217	-24.4845132467231	8.57293123681572e-11	4.72940039897667e-09	15.0957273304882	1.07306980449126
IDI1	0.00133759713404457	6.49596218810156	-26.3324132803595	3.96067111367248e-11	2.60685209121515e-09	15.0829968057286	1.00092758162017
PDK4	-0.00699436610138152	6.12756830016442	24.2424055363084	9.52518000076636e-11	5.16735358758914e-09	15.0599812905791	0.995163608046742
MMP15	-0.0938783565232345	5.88509786835603	23.6262767329743	1.2511417274027e-10	6.35138412739901e-09	15.0574179998973	0.937000448452087
IFITM10	-0.0362562610163547	5.77105983262745	23.5120945417651	1.31698834684646e-10	6.60743470553004e-09	15.019058534219	0.975182227838181
RNU5D-1	-0.00963256914889803	5.62941527177288	-23.7015748819141	1.20968869114013e-10	6.21433821329048e-09	15.0164651950295	0.993345452077589
RASSF5	0.100339152553547	5.96631362985152	23.6621804720949	1.23118590314556e-10	6.30472081657878e-09	15.0150394003776	1.07202544748483
NNMT	-0.00987064855759872	6.23852527144714	24.6105351923404	8.11879573490472e-11	4.52256526315827e-09	15.0122943085216	0.993181539692403
RRBP1	-0.0434995809767951	6.0591023864954	23.8772593482025	1.11868074776394e-10	5.88699299497247e-09	15.000485323123	0.97029841360085
SLC30A1	-0.016489484052614	6.06153693636067	23.8886715528099	1.11303300838776e-10	5.87079927911505e-09	14.9979011623262	0.9886354308027
TMEM214	-0.00726111936700848	6.28607944993199	24.7846326718802	7.53404882476612e-11	4.25916190863449e-09	14.9874463242165	0.994979620028278
GBP3	0.0119078669252671	5.32233087168083	24.6548271270199	7.96547468053313e-11	4.45890873109549e-09	14.9732437394763	1.00828806176711
MT-TF	0.074653941095689	6.6659574541722	27.7102881593994	2.30287921699516e-11	1.71880583127296e-09	14.9678537282553	1.0531083968039
TUFT1	0.0563281694283368	5.92323533876585	23.4690663787321	1.3427749796996e-10	6.69599077758933e-09	14.9625819914022	1.03981593490932
KLHL13	0.075805949415318	6.06092243876414	-23.801752450868	1.15684524110885e-10	6.04603854958466e-09	14.95380272654	1.05394965160965
DDX60L	0.0283620375757833	5.73388590846548	23.330030220545	1.42993745152351e-10	7.06890507691461e-09	14.9255925211044	1.01985357837656
CCN5	-0.0166516565460437	6.19815298725407	24.2334940405712	9.56236567861252e-11	5.17523387994861e-09	14.9221016985357	0.988524305126497
GNG11	-0.0191549324428199	6.02949130991949	23.5930015615071	1.26995200032526e-10	6.43113830053848e-09	14.9129768909776	0.986810565635724
RAD1	-0.0509769871213048	6.1564327202485	24.0267977477306	1.04708879978552e-10	5.57446645648052e-09	14.9048298046355	0.965282422270023
P4HB	0.0162271908915323	6.6016292444178	26.8563969335966	3.21240424467466e-11	2.18357442095609e-09	14.9031078327576	1.0113113263088
MCAM	0.0626566321660803	6.25435103226723	24.4303484093976	8.77657641957171e-11	4.83007780353249e-09	14.8938483533012	1.04438716449318
TCP1	-0.0326093921047911	6.3602352374001	-24.9045841867854	7.15796903031051e-11	4.117905659528e-09	14.8637026999598	0.977650428223155
HAUS2	-0.128949818818089	6.03136346925511	-23.5083171246751	1.31923036285376e-10	6.60743470553004e-09	14.8594671167323	0.914496897841784
LRPAP1	0.0818339516409396	6.35381183211096	24.8618859976069	7.28943730908887e-11	4.15478520475308e-09	14.8553169160069	1.05836257461676
NEIL3	-0.0318392767435192	6.0557807956085	23.5728292435883	1.28150539571114e-10	6.47528799394839e-09	14.8541049230039	0.978172440553105
MAPK9	-0.0278973000455469	6.17164583303142	-23.968382060766	1.07444235950198e-10	5.70678815085251e-09	14.8460042259271	0.980848824388162
ERGIC1	-0.0140382695718311	6.35567949562022	24.8501794352156	7.32594060752715e-11	4.16211834664956e-09	14.8412650058433	0.990316602004919
SMAD3	-0.0550906587229206	6.0699183959581	23.4958343345365	1.32666896279897e-10	6.63015151889842e-09	14.8007374923301	0.962533955723237
HERC6	0.013174895804743	5.66848872812822	23.1179663491069	1.57500145251611e-10	7.63725226624533e-09	14.7926355461904	1.00917396710992
RPS3A	0.0157098832545107	6.62933673873826	-26.843459941155	3.22889992154592e-11	2.18827434148924e-09	14.7780096834999	1.01094876507844
KDELR3	0.0560377053844045	6.20300847855755	23.9235706340352	1.09595411942225e-10	5.8018048882328e-09	14.770601795414	1.03960660533483
FHL2	-0.00394805258085764	5.89000429343554	22.9576421546093	1.69532676829167e-10	8.0433588381895e-09	14.7459857485094	0.997267159510752
CRIP2	4.81025475050654e-05	6.01265866990828	23.1871826708534	1.52596141925818e-10	7.46283358767398e-09	14.7424528474646	1.00003334270104
CIZ1	4.81025475050654e-05	6.24842787146428	24.061842827971	1.03104400139667e-10	5.54070916421142e-09	14.7369963412871	1.00003334270104
PRDX4	0.00266390633067059	6.37779790935633	-24.7398958766619	7.67978703498344e-11	4.32016394315239e-09	14.729339700156	1.00184818495477
OPA1	0.150536274096222	6.16740054961922	-23.7032212897575	1.20879922087786e-10	6.21433821329048e-09	14.7248106674995	1.10998199443372
PARP6	-0.0881245162856934	6.05487723155276	23.2461970882026	1.48546391156904e-10	7.31732529379207e-09	14.704810611305	0.940744910092436
MVP	0.0521206202986473	5.69734660166533	22.8584578820476	1.77476548849712e-10	8.35749876119293e-09	14.7025158974718	1.03678778075484
PPID	-0.0417601481496625	6.11126582653139	-23.3887328484726	1.3924055630256e-10	6.91329362042211e-09	14.683384492116	0.971468991395193
NR4A2	0.00380341367573229	6.11063541148085	-23.3946919776809	1.38865607177713e-10	6.90969848002568e-09	14.6819062204477	1.00263980362767
GLG1	0.0288132616696478	6.33517629893235	24.357470234453	9.05895344766457e-11	4.97349610075027e-09	14.6646575679765	1.02017260247081
SLC25A5	0.0673737655404643	6.45385856186208	-25.0858319054955	6.62800961944924e-11	3.88146440252824e-09	14.6640511026535	1.04780755218832
EBP	-0.0493408149881355	6.5242024031984	-25.6027733148758	5.33792715998753e-11	3.34631964026654e-09	14.6625214497787	0.966377777893327
DBT	0.269216080750154	5.93236235434556	-22.8446429654556	1.78614869459203e-10	8.3914136945923e-09	14.6538315268917	1.20515280415846
SHCBP1	-0.18301653616411	6.24373811778665	23.8466821308396	1.13396770975444e-10	5.94006617501874e-09	14.6410216142374	0.880859277664013
FLNB	-0.0697383457583735	6.2201915404336	23.7275234166866	1.19575269460514e-10	6.2067717709288e-09	14.6361875883971	0.952810788807676
USP18	-0.0040866886886266	5.91364586970506	22.7402852367041	1.87475560061303e-10	8.70275267528475e-09	14.6273729323066	0.997171331500837
POLA1	-0.0214437046001337	6.05374033408618	-23.0532496356851	1.62241227591875e-10	7.78451133817403e-09	14.6079244309117	0.985246275291762
IER3	-0.0190169769470782	6.2188948157182	23.6329263507048	1.24741930306713e-10	6.35138412739901e-09	14.594674653037	0.986904932391019
FAM111A	-0.0588258162040523	5.99052366224354	22.840816310893	1.78931584975982e-10	8.3914136945923e-09	14.5940880057376	0.960045165101715
TMEM183B	-0.0207728496240351	6.2513500048991	-23.7849605190209	1.16552432938439e-10	6.07749090383791e-09	14.5925345995752	0.985704522561312
MFSD14A	0.0351988992111423	6.31729910225613	-24.0953032011039	1.01597481295838e-10	5.47260583800862e-09	14.5848905255103	1.02469808475908
LIPH	0.0113888820487515	5.8809330327876	22.5649360939893	2.03463154228801e-10	9.31241478844005e-09	14.5724163236165	1.00792541260701
CD44	0.0679747011288007	6.36627049086237	24.2925958168736	9.31867242369153e-11	5.10208745790329e-09	14.5538494296497	1.04824409351375
BAG1	0.00455154023985592	6.17019044467557	-23.3479991998695	1.41833296259972e-10	7.0267476210011e-09	14.5530948152673	1.00315986917908
RAB31	0.0297058657250989	6.41798313730733	24.5878475811701	8.19857613634153e-11	4.5558948997057e-09	14.5480837873028	1.02080398466491
EHD2	-0.272523686575964	6.13043459209443	23.1645918893225	1.54178142887088e-10	7.5080481991433e-09	14.5339865636522	0.827870096669071
ERAP1	-0.0517621364391674	5.68647282143357	22.465371361496	2.13198798667669e-10	9.66120508486288e-09	14.5207080660492	0.96475723529695
CD81	0.164090340608279	6.41644279302517	24.528576523377	8.41106729795981e-11	4.66263024315787e-09	14.5188500853531	1.12045937442165
HEXA	-0.00409630866431661	6.25358409560878	23.6321188138184	1.24787071302733e-10	6.35138412739901e-09	14.5151744988954	0.997164682325707
ABCB6	0.0495689226010372	5.83516189595042	-22.4059217524698	2.1925346211699e-10	9.91590063621768e-09	14.509315446313	1.03495563280588
PSTPIP2	-0.04729681227516	5.77068300786017	22.3856116950618	2.21364733436446e-10	9.9522621003051e-09	14.5063319275968	0.967747907190997
NUCB1	0.07968151732123	6.38402438012517	24.2572544073076	9.46356902722578e-11	5.14615364316213e-09	14.4896911525015	1.05678472390574
ATG4A	0.00845183375120005	5.96307758247765	-22.5489945996838	2.04988775689483e-10	9.3447877205032e-09	14.4819084353067	1.0058755585133
PRPSAP1	-0.0579233933746438	5.67008324700605	22.3867583309594	2.21244949426753e-10	9.9522621003051e-09	14.4734494248288	0.960645872574535
SEL1L3	-0.00557322933336555	5.99925398755545	22.5914554602152	2.00952589066917e-10	9.24451535604625e-09	14.4639943482839	0.996144383849906
LBR	0.067202697526868	6.15646319182431	-23.0824271983988	1.6008470596927e-10	7.72307309572412e-09	14.4496837918479	1.04768331544748
GLRX	-0.00203704890261018	5.95867002195926	22.4741766598564	2.12317635969194e-10	9.6404025604382e-09	14.4490576222991	0.998589021663771
ORC5	-0.0302821916483565	6.0799126885664	-22.7964525668843	1.82648446899905e-10	8.49594272657218e-09	14.4392345394924	0.979228741373233
FBN1	0.00644475503730502	6.01788201064404	22.5891435037228	2.01170109547484e-10	9.24451535604625e-09	14.4378608218069	1.0044771564337
RDH10	-0.0713975305179355	6.17157230251047	23.0969538599147	1.59022714766771e-10	7.69474530203025e-09	14.4234437232714	0.951715629827388
GPD2	-0.0328356089298437	6.15900575728419	-23.0243463797005	1.64408762714245e-10	7.86199859367744e-09	14.4186834442216	0.977497143134255
ACOT13	-0.0400289996521846	6.47891128264851	24.6978094349413	7.81970346231427e-11	4.38806406328736e-09	14.400397945084	0.972635396245281
SNORD34	0.0670256238197725	6.31585871861723	-23.6994918782891	1.21081505535017e-10	6.21433821329048e-09	14.3995031269485	1.04755473263634
ZKSCAN1	-0.0975988932419349	6.04481984582272	22.5708893018341	2.0289660507563e-10	9.30513165325766e-09	14.388452145407	0.934587150309752
TPI1P1	0.0392818370283366	6.17755811476524	-23.0116494248578	1.65370913574592e-10	7.88498182699397e-09	14.3784553325629	1.027602166522
NDUFS1	0.710140056391601	6.23538849172693	-23.2445221191762	1.48659702102523e-10	7.31732529379207e-09	14.3659425940775	1.63596292818553
RNU4ATAC	0.154868176823387	6.35993106493773	-23.8622944993024	1.12613408028372e-10	5.9125922435862e-09	14.365310168272	1.11331988635532
GNA11	0.0110027682337468	6.16021974118811	22.91436880101	1.72949780866567e-10	8.16115711820564e-09	14.3560487564298	1.00765569389176
CSPG4	-0.0721231241632152	5.61780045788958	22.1302747362046	2.49887417193288e-10	1.10177195391458e-08	14.3250328143142	0.951237091282005
DHRS3	0.0332776789090038	5.84754782728146	22.0295542748741	2.62221207480232e-10	1.14509945652792e-08	14.3195892363002	1.02333441436314
FAM102A	0.0560057006717215	6.1634388907303	22.8247421354122	1.80268683024925e-10	8.4023601053189e-09	14.3099330793729	1.03958354298229
C1ORF56	-0.0275400696540947	6.01300819241196	22.311380808303	2.29271933795077e-10	1.02338668688207e-08	14.3065782706187	0.981091725613729
NDRG1	-0.0201334148219816	6.4280240916707	-24.0430453453824	1.03961648824472e-10	5.54761705023861e-09	14.2509550058078	0.986141505748477
ZNF165	0.0778786757717195	5.82778873836464	-21.8485852730832	2.86084057027974e-10	1.21881139493384e-08	14.2398110163444	1.05546495400331
KIF20A	0.055414829965239	6.25104512642736	-23.0225482051631	1.64544652908526e-10	7.86199859367744e-09	14.2268662746938	1.03915785794554
MATN2	-0.0273290956434696	5.72922597519221	21.7930069230938	2.93880591144044e-10	1.23836509615107e-08	14.2216447195223	0.981235207074008
RPS15A	-0.00800773754749208	6.59876999445477	-25.2627018255595	6.15188284801142e-11	3.69744348330876e-09	14.2045337431156	0.994464835086207
NBPF9	0.0264177281154517	6.61737076258161	25.3998222453037	5.80844338295663e-11	3.53757435795591e-09	14.1872319753969	1.01848005498649
TPI1	-0.0155917722889138	6.14322422801051	-22.4784183680472	2.1189457895322e-10	9.64035914086176e-09	14.1747095398346	0.989250797053499
CPD	-0.092860490333139	6.18122602146931	22.6020178605946	1.99962084172772e-10	9.22612937458977e-09	14.1656659624267	0.937661764652439
FAM102B	0.0280191228745332	6.25732716841748	-22.9327415757687	1.71489871097764e-10	8.10902104762283e-09	14.1642532473062	1.01961119782096
REEP3	-0.0149493413002013	5.9973520183928	21.9946346199976	2.66651102524828e-10	1.15560617278265e-08	14.1619099585378	0.989691407764774
FAM20B	0.0160147499709664	6.2402321461409	-22.8261991762011	1.8014703385443e-10	8.4023601053189e-09	14.1504883687448	1.01116241882271
CD55	-0.100305028980783	6.60862340556604	25.1122819438327	6.55431868455354e-11	3.84817697780253e-09	14.098616616568	0.932835741244963
CSF2RA	-0.0361148430679635	5.8220935862818	21.5517658763604	3.30514055797813e-10	1.34078339615742e-08	14.0970867773987	0.975277823251905
SLC1A1	0.0285028952797488	5.85456946182307	21.5811320283435	3.25799363458729e-10	1.32873779679177e-08	14.0964614090146	1.01995315676453
CDCP1	-0.00925940315533864	5.76659522011923	21.5280457907436	3.34376628018662e-10	1.35029190749919e-08	14.0959726747107	0.993602423007969
PSMC2	-0.00446073936135572	6.43179801050076	-23.710408784881	1.20492453283105e-10	6.21433821329048e-09	14.0803376305859	0.996912826239724
NR4A3	0.0162514495634652	5.65033530607007	-21.526880231203	3.34567692446074e-10	1.35029190749919e-08	14.0688342295416	1.01132833147985
NCL	0.0604888645512538	6.51833462023254	-24.2878828846882	9.33785436053932e-11	5.10208745790329e-09	14.0651856211758	1.04281906552168
MANSC1	-0.0742358873240178	6.06793450178968	21.9774979410623	2.68854863607099e-10	1.16295004354594e-08	14.0527740736951	0.949845066108242
KBTBD4	0.0185576495027244	6.03242705086779	-21.8536060556632	2.85390933418843e-10	1.21881139493384e-08	14.0464498437327	1.01294626903225
AMN1	-0.150920513838094	5.67899957369924	-21.4554929230723	3.46499998323183e-10	1.38110182577717e-08	14.0436746233299	0.900675601751749
MRPS27	0.015772564994247	6.32417253957378	-22.9811505941732	1.67707252988205e-10	7.97972073124502e-09	14.0332681683115	1.01099268940215
ITGA5	-0.0440907988104247	5.81502972856716	21.417241388559	3.5308408854534e-10	1.40001519067483e-08	14.0307558674101	0.969900865828718
CBWD5	-0.139633528805769	6.14980476962082	-22.2061146785787	2.41018206072825e-10	1.07093673317067e-08	14.0210721278638	0.907749711230553
SERPINB1	0.0392797878814636	6.37542986086558	23.2388056387578	1.4904713031292e-10	7.32061808433716e-09	14.0203579177566	1.02760070695764
ARG2	-0.114262474288072	5.70943985585375	-21.3754816342963	3.60428227358283e-10	1.42419036066364e-08	14.0152676130165	0.923854477250687
CASP4	0.0106833570850892	6.15074439666118	22.1912882113246	2.42724731344305e-10	1.07433917425825e-08	14.0140563131041	1.00743262468669
MRPL30	0.050548819782835	6.0737582444681	-21.9268044208969	2.75491157564367e-10	1.18940312809311e-08	14.0131274000171	1.03565882687605
PIGT	0.016436046399668	6.26369333295216	22.6446188284947	1.96020839019524e-10	9.06259097645125e-09	14.0058869176787	1.01145774202691
MANBA	-0.0165218035578666	5.98755689616454	21.6576536484872	3.13855045525718e-10	1.29300369880428e-08	14.0052373873827	0.988613283467888
RPSAP56	0.109640431172355	6.12155750832684	-22.0472646317822	2.60005215471323e-10	1.13903066479017e-08	13.9921984149679	1.07895928952237
HIST1H2AL	0.0103752656484787	6.00463350155038	-21.6553546098115	3.14206862312875e-10	1.29300369880428e-08	13.9886742438723	1.00721750768913
OSMR	0.0553811214400259	6.4501491665126	23.6257768189653	1.25142206634684e-10	6.35138412739901e-09	13.9845157201677	1.03913357833783
NUTF2	0.0141333363199723	6.46623332544373	-23.7334218524	1.19260936034563e-10	6.20455698882318e-09	13.9795837753086	1.00984462483505
DST	0.0255816203922198	6.02035926512562	21.6742880123332	3.11322291688614e-10	1.28809598186164e-08	13.9638159093966	1.01788997024593
ERCC1	0.00430756926804672	5.86225459035475	21.2884453740693	3.76276330916358e-10	1.47406091282996e-08	13.9415516296239	1.00299024137243
PICALM	0.0775813305354309	6.35652826958606	22.9548737198601	1.69749067822905e-10	8.0433588381895e-09	13.9343827198838	1.0552474408575
PLEKHA6	-0.0894077476609135	5.90971479109372	21.3407026920733	3.66671915293531e-10	1.44635921820189e-08	13.9336507862456	0.93990851942803
ITPR3	-0.0733127153817733	6.16548574258457	22.0748541156707	2.56593701763417e-10	1.12698914511052e-08	13.9245363714481	0.950453060799802
LAMC1	0.0478964307674727	6.09140115150246	21.7828629894218	2.95328439593705e-10	1.23989085144864e-08	13.9104668834671	1.03375652152506
TPRA1	-0.0554143859556823	6.16901982034465	22.0446364678181	2.60332767205424e-10	1.13903066479017e-08	13.9002598574092	0.962317996363965
AFG3L2	0.0899419949400766	6.12027202431273	-21.8513668682798	2.85699828698957e-10	1.21881139493384e-08	13.8939137331507	1.06432738919952
MMGT1	0.014893798634761	6.12019448234027	-21.8518115248613	2.85638459436889e-10	1.21881139493384e-08	13.8932805040276	1.0103770666834
DBN1	0.018642225583895	6.05126751847006	21.5753563769396	3.26720808639883e-10	1.33012059688525e-08	13.8762660741087	1.01300565340294
PPP2R3C	0.0284685740670861	5.72827084783908	-21.0807659975229	4.17249812015351e-10	1.60160814396951e-08	13.8751153627894	1.01992889272271
STEAP4	0.0546699365530592	6.40060846101635	23.0551895364033	1.62096869703802e-10	7.78451133817403e-09	13.8523464836153	1.03862145765098
C8ORF33	0.0376316184633033	6.26519762028215	-22.3371649763446	2.26490970962704e-10	1.0162725512411e-08	13.8452478770131	1.026427421585
ARPC1B	0.168115510793045	6.13333347968251	21.7939090400081	2.93752206983615e-10	1.23836509615107e-08	13.8441798700975	1.12358986075423
GUSBP3	0.701520116450908	6.22904289386503	-22.1768282813278	2.44401772472684e-10	1.07966964825989e-08	13.8422701181349	1.62621737771879
FLRT3	0.152202812153088	5.67588502850276	21.0073343283663	4.3288193877139e-10	1.6399651897359e-08	13.8298769446863	1.1112649378243
CHRAC1	0.0450889856907723	6.26528100448792	-22.3100109356725	2.29420720558528e-10	1.02338668688207e-08	13.8296991013654	1.03174681566878
SQOR	0.0594069686676725	5.95680165557315	21.2420519107335	3.85033253960565e-10	1.49808764688336e-08	13.827355265615	1.04203733501455
ERMP1	0.087051101039962	6.15595368758225	21.8450589375528	2.86571968597342e-10	1.21881139493384e-08	13.8249815954321	1.06219680941552
PSMB2	-0.0297729853816944	6.37107600191689	-22.8278792489942	1.80006874781307e-10	8.4023601053189e-09	13.8232013650361	0.979574425945971
EIF4G2	-0.0446726619698824	6.50950685939832	23.7057266123572	1.20744709163892e-10	6.21433821329048e-09	13.8198972205886	0.96950976738059
MFGE8	0.0690762829366681	5.89572206127084	21.0856269542332	4.16236961502218e-10	1.60041009490727e-08	13.811356822216	1.04904479466934
SMDT1	-0.0741988747329481	5.94508021516973	-21.1632927915437	4.0041265319172e-10	1.55263575318263e-08	13.8035294819418	0.949869434860465
FAM83A	-0.0441763517400041	5.76082995144689	20.9218417980576	4.51891040350435e-10	1.67895215333978e-08	13.79514348352	0.969843351664016
HIST1H4E	0.0551345827131548	6.15639189337638	-21.7768755038178	2.96186686882529e-10	1.24121242967157e-08	13.7910720860706	1.03895601844203
MED15	-0.0110119989141528	6.09851784570699	21.5651040334476	3.28363473253613e-10	1.33442942449097e-08	13.7809436270022	0.992396120879546
PLLP	-0.110172387316667	6.09972717651717	21.519265764205	3.35818828569129e-10	1.35269245603004e-08	13.7692799949445	0.926477350698937
CYB5D1	0.0475248912735662	6.08701988891594	-21.4998205647095	3.39037096061001e-10	1.3553726509291e-08	13.7660763834986	1.03349033088071
RPS8	-0.0164435923398545	6.50678724462488	-23.5674661455231	1.28459629461501e-10	6.47657721251927e-09	13.7618629739137	0.98866687951053
CDC42EP3	0.0222314593460984	5.63486515225378	20.8905717094206	4.590697324968e-10	1.6965523657758e-08	13.7538577519808	1.01552901459724
SERPINH1	0.179471455673402	6.32051873968555	22.395622887305	2.20321291171709e-10	9.94450191515943e-09	13.7498473496582	1.13246891909533
CENPV	-0.0297941197710022	5.97195835082128	-21.1067883904792	4.11858812625387e-10	1.58892625364041e-08	13.741611284317	0.979560076027903
COL12A1	0.00685933583579375	6.24240187740007	22.0194580862365	2.63493698231145e-10	1.14627287121926e-08	13.7334026186706	1.00476585000394
HIST1H2BK	0.0485869735226399	6.60154153459164	-24.2662694229705	9.42637614300053e-11	5.13816240405702e-09	13.7264965367188	1.03425144521001
EPHA2	0.0301747897122249	5.93814323153907	20.96882026884	4.41335275578868e-10	1.66330963018907e-08	13.7187885838817	1.02113583392121
SEPHS1	0.0499622001282933	6.16945729262637	-21.6675382976619	3.12347307468681e-10	1.29000002807906e-08	13.7143783208773	1.03523779935038
CD83	-0.0769386942270795	6.05110700843981	-21.2476136300067	3.83971828017338e-10	1.49650726622662e-08	13.7033718107168	0.948067251370076
FKBP10	0.00376126346129802	6.108346435064	21.4329276027763	3.50367717756571e-10	1.3916605749291e-08	13.701523737992	1.00261051062799
NDUFS5	0.0291968173482128	6.46399529754811	-23.1199401673832	1.57357941267362e-10	7.63725226624533e-09	13.6862523881055	1.02044386216396
RCN1	0.0241082923137041	6.47202675954765	23.1674940091235	1.53973913363416e-10	7.5080481991433e-09	13.68555205891	1.01685099781751
IFIT3	-0.0464885986207631	5.94451546227932	20.9191223441747	4.5251046008858e-10	1.67895215333978e-08	13.6734603191408	0.968290202114769
RPS5	0.0598944654715991	6.27264211864934	-22.0195649471279	2.63480194612071e-10	1.14627287121926e-08	13.6643890864045	1.04238950625818
TMEM254	0.0305058603173821	5.99779015396525	20.9916820722706	4.3629591309862e-10	1.64703510070403e-08	13.648548992755	1.02137019173205
LOC151760	0.125070818756915	5.5530394439527	20.711530831484	5.02643032832103e-10	1.82800385777904e-08	13.6240665123364	1.09056126462826
SRSF3	0.0515938683731836	6.19900030304665	-21.6097475711685	3.21275672408987e-10	1.31296036112203e-08	13.6164246895515	1.03640930141173
EIF1	-0.0412589027450333	6.60395120112053	-24.0544108982972	1.03442403675559e-10	5.5458240787467e-09	13.6154669861648	0.971806574151685
TUBA4A	0.164172219041827	6.27712417352879	21.9158530856462	2.76948144646665e-10	1.19118995773732e-08	13.6019131355296	1.12052296655943
DGKA	-0.00180055700153026	6.01836606565772	20.9424330349549	4.47230802678922e-10	1.67173556503828e-08	13.6008470229076	0.998752727482713
ABCC4	0.0578386442784316	6.23384305181471	-21.7137032944995	3.05409461096783e-10	1.2705367362458e-08	13.5944200724465	1.04090517294206
SMARCA1	0.00260555548745789	6.01949787395715	-20.9218161168598	4.51896885521474e-10	1.67895215333978e-08	13.5723307752554	1.00180766530057
TMEM109	0.102962476882826	6.29148507449525	21.9224031812067	2.76075699698053e-10	1.18967790667997e-08	13.568098480631	1.07397653815504
DUSP1	-0.0753836299663425	6.55488064788813	23.5279901386425	1.30759926255557e-10	6.57803073953891e-09	13.5660290742416	0.949089713021041
NDRG3	-0.0708818178974256	6.18206759728375	-21.4495051710197	3.47521745274253e-10	1.38276117427155e-08	13.5629633060713	0.952055895428871
PLPP3	0.035974040896087	5.94351164386876	20.6979421906696	5.06129700625363e-10	1.83775774762841e-08	13.5616904317114	1.02524878992935
NDUFAF7	0.00918231191369244	5.81335074403682	-20.4911833091298	5.62567871790496e-10	1.99201358508886e-08	13.5561537505238	1.00638499131643
ATP2B4	0.0361107857464933	6.06511699824716	21.0128941065614	4.31676296006742e-10	1.6399651897359e-08	13.551460911543	1.02534597203153
HIST1H4I	-0.0132432453339363	6.22881960528839	21.609235971259	3.21355944597932e-10	1.31296036112203e-08	13.5499394903308	0.990862484991021
PIGB	0.0182303767594221	6.02697600566467	-20.8567159236574	4.66982534711242e-10	1.72022808230162e-08	13.5226079505572	1.01271651007659
LONRF3	0.0151056583575969	6.01822108597487	20.8038350744988	4.79641130580351e-10	1.75554289566694e-08	13.5127567884218	1.01052545141976
EPGN	-0.213056906447667	5.7454936414989	20.363702081711	6.007645855164e-10	2.10120403807183e-08	13.5119400744919	0.86270731477509
UBA2	-0.0184995937003059	6.28142946314165	-21.7550489604069	2.99338420238004e-10	1.24983367089868e-08	13.5084622101026	0.987258922411419
RORC	0.00664345602848164	5.86166281155468	20.4512479431311	5.74240644046933e-10	2.02393241811542e-08	13.5060940572687	1.00461551162748
VPS4A	-0.0415844132367043	5.86375580464791	20.451457383461	5.74178741700036e-10	2.02393241811542e-08	13.5058624544055	0.971587333395412
NDUFA6	-0.0068004796441528	6.24977670181464	-21.6133950555117	3.20704000168778e-10	1.31296036112203e-08	13.5027007524058	0.995297358913563
DNAJC8	-0.139460779520254	6.22819668592602	-21.4992696230532	3.39128768106038e-10	1.3553726509291e-08	13.5001523940135	0.907858412306267
GLP2R	-0.326722307225132	6.39361620928856	22.3117967100214	2.29226782057022e-10	1.02338668688207e-08	13.4967464305286	0.797345936482738
CDH13	0.0651055510556585	5.93003873063104	20.543236663912	5.4773992976274e-10	1.95161189638865e-08	13.4956917058499	1.04616147669451
KCNK1	0.0171290196674222	6.27197119109913	21.6783255072479	3.10710909543821e-10	1.28789953957737e-08	13.4884816362228	1.01194369471924
DAPK1	0.00875769578634521	6.07316141103323	20.9176901656982	4.52837044729325e-10	1.67895215333978e-08	13.4865621419528	1.00608883418974
FUT11	-0.0629140175998493	5.97555113777642	-20.610504442966	5.29205913142128e-10	1.89741504713549e-08	13.4738836599147	0.957328511798462
SERBP1	-0.101782184013374	5.99251898063496	-20.6367576882963	5.22158977851434e-10	1.88100771216859e-08	13.4702071115207	0.931881112731485
SNHG29	-0.00786633818057684	6.52373531294874	-23.0797066528915	1.60284454108027e-10	7.72307309572412e-09	13.4578913231797	0.994562307930642
NEK7	-0.117427394966355	6.1199971243252	21.0224403745027	4.29614713767018e-10	1.63805850546326e-08	13.4572391395066	0.921829987521434
HNRNPD	0.000656339265494841	6.2975889758035	-21.7085000765568	3.06182948678674e-10	1.27143861179495e-08	13.447909911857	1.00045504321213
HAUS4	0.0815214859615347	6.12415564771477	-21.0035482514008	4.3370505477494e-10	1.6399651897359e-08	13.436955938801	1.0581333742926
RAB30	-0.0228787116049378	5.92705955893892	20.4335084838287	5.79510242449058e-10	2.0393581552071e-08	13.4352854368925	0.984266766560537
RPL3	0.0283929228822758	6.64320671766737	-24.0456708339349	1.03841448979861e-10	5.54761705023861e-09	13.4341892002424	1.01987541170004
ZNF217	-0.0272207916096523	6.01753131863208	20.6565197629222	5.1692193296712e-10	1.86508373254914e-08	13.4327084610773	0.981308871789753
PRDX3	0.0146306821700074	6.45864167671947	-22.5557005126067	2.04345495770251e-10	9.33409355579353e-09	13.4216924967774	1.01019281249701
PPP1CA	-0.0778811992242194	6.31546990186445	-21.756397578078	2.99142624310226e-10	1.24983367089868e-08	13.420652728161	0.947448086347746
PLAUR	-0.0500625868503057	5.83087075590791	20.2462360865145	6.38474448312013e-10	2.21057704444163e-08	13.4171532887179	0.965894425681676
KRT80	-0.00719960247600724	5.83823016621255	20.2099619913749	6.50635305197401e-10	2.23837899831372e-08	13.4082265571247	0.995022047122072
PPT1	-0.0783394541436526	6.37227018255858	-22.0018950881699	2.65723362812417e-10	1.15377488275148e-08	13.3995520340318	0.947147188523487
MID1IP1	0.0421105896088108	6.15104644829889	-21.0175627877394	4.30666717237071e-10	1.63933285916291e-08	13.3978482189414	1.02961900572581
DUSP4	-0.0148897946989484	5.71051756152859	20.1417315639211	6.74199630473889e-10	2.3050966108373e-08	13.3976898905998	0.989732257683974
SMIM11A	-0.13034049830046	6.0353097617939	-20.6260284235945	5.2502649993263e-10	1.88835909164745e-08	13.3905763087182	0.913615797350082
CPNE2	-0.0166686258829017	6.18236407156146	21.1127532225139	4.10633824822156e-10	1.58688086719344e-08	13.3833670365901	0.988512677926848
RPL27	0.0161831117957808	6.33035843156933	-21.7389396508489	3.01688052505743e-10	1.25734551663844e-08	13.3740041432676	1.01128042788152
PSMC6	-0.0012963848206921	6.06165882296624	-20.6604673523808	5.15882682888212e-10	1.86427920798796e-08	13.3624634956969	0.999101818123651
HMG20B	0.0798906382673948	6.24374592163809	-21.3064030251985	3.72945282778284e-10	1.46674768901301e-08	13.356247494166	1.0569379176388
ACOT1	0.0749143758764061	5.9132654617658	-20.2050481598856	6.52301997680426e-10	2.24028952255989e-08	13.3236914319381	1.05329852070626
ADGRG1	0.0626869085462975	5.76199803742872	20.0090551201468	7.22730719620801e-10	2.43817531837806e-08	13.3232338011872	1.04440908221923
ZC3H8	0.05693691171732	5.8182815878321	-20.055327237493	7.05385599338008e-10	2.39380411638644e-08	13.3218146654273	1.04025477574227
IGF1R	0.00247462531571195	5.92125270205545	20.2095772243564	6.50765644240252e-10	2.23837899831372e-08	13.3194828158856	1.00171675149399
NAMPT	0.0491914564035335	6.37098750609943	21.8290141691825	2.88803448632122e-10	1.22601895228792e-08	13.3099177426795	1.03468488281748
ADSL	0.07294993643902	6.18938901929399	-21.005280439883	4.33328254879793e-10	1.6399651897359e-08	13.3098564487775	1.05186527735583
PFKFB2	0.00657896443552957	6.09957611123365	20.6611338187285	5.15707452604569e-10	1.86427920798796e-08	13.3060788035652	1.00457060414202
GTPBP2	-0.00228356488532279	6.09092294670244	20.6198731777475	5.26679311198612e-10	1.8913252812052e-08	13.2934740013762	0.998418405479049
CHMP3	0.0118427986905698	6.27506909165759	-21.2644046243057	3.80786667518979e-10	1.48663020503692e-08	13.2583064780727	1.00824258712216
SLC2A3	-0.060708739591582	6.18461865333653	-20.8699698681299	4.63867231136472e-10	1.71151271275055e-08	13.2489992696418	0.958792986153076
CYP1A1	0.0470383663072333	5.6002733654818	19.8646695886615	7.79912607844908e-10	2.57971296518654e-08	13.2322838752229	1.03314186217453
RAB5B	0.0520862568484794	6.2387452133251	20.9487345771241	4.45815124152752e-10	1.67173556503828e-08	13.1769023809262	1.03676308587483
IL6ST	0.0492848899059789	6.23081137584747	20.9213138372282	4.52011223496634e-10	1.67895215333978e-08	13.1756805483467	1.03475189445911
ARPP19	0.0534384036842747	6.26476615748245	-21.0588640077141	4.21846871001664e-10	1.61653702798775e-08	13.1724056501439	1.03773523385276
PROS1	-0.173778918392193	6.18646072630636	20.6923417344789	5.07574373250082e-10	1.8400779540728e-08	13.1464556257578	0.886517540589803
AKR1C3	0.0479701167688751	6.37325947761274	21.5091308153525	3.37492029840623e-10	1.35465386107733e-08	13.1341717581008	1.03380932224015
RPL6	-0.00629464491816023	6.62178536713253	-23.2201202167422	1.50321219955901e-10	7.36735266646531e-09	13.129426026669	0.995646389182062
RMDN1	-0.12240557858968	5.95357475884834	-19.9306032309113	7.53210761550533e-10	2.50459293016019e-08	13.1292558094667	0.918654589800128
ETFDH	-0.0806198109152238	6.10251634439792	-20.3501510247865	6.04988279826174e-10	2.10951562182442e-08	13.1224099118414	0.94565128855729
RWDD2B	0.067124155326025	6.09282293017985	20.2716944549351	6.30087662632051e-10	2.18701704055523e-08	13.0989866076014	1.04762627975305
PRKDC	-0.0115723803453427	6.31131867410518	-21.1194702267971	4.09259120015771e-10	1.5842489901763e-08	13.0901732985529	0.992010722475363
PHB2	0.0996577951841359	6.30665191307865	-21.0913729527996	4.15043156937834e-10	1.59851107273241e-08	13.0885835697793	1.0715192698377
ARHGEF28	-0.0716713142922806	5.5577278759844	19.6160140356818	8.90300011091162e-10	2.86792129101707e-08	13.0857561650328	0.951535037555665
BMP2	0.133767356521929	6.1947970719205	20.6048090179888	5.30748339441912e-10	1.89996259004919e-08	13.0829714641597	1.09715500029928
SET	0.0351442223183894	6.46261065062651	-21.9103534081935	2.77683001393194e-10	1.19210565203368e-08	13.0758398343812	1.0246592503249
STARD4	0.086963896036312	6.18119581594557	-20.5324900934981	5.50765927883419e-10	1.9562897398024e-08	13.0687414637179	1.06213260591127
TIMP1	0.0689995281135841	6.57600693529812	22.6890042207541	1.92004466720885e-10	8.89490875342453e-09	13.0613417458077	1.0489889844645
EIF3I	-0.194670430413857	6.40305576880025	-21.5264902455072	3.34631647464662e-10	1.35029190749919e-08	13.060180199404	0.873772477904874
PRCC	0.00495105378425106	6.26304389565275	20.8296278968386	4.73420718776764e-10	1.74113619905676e-08	13.0526805497863	1.00343770436979
AQP3	0.0445681194711504	6.18326907893376	20.5009801675661	5.59744027489114e-10	1.9850922117739e-08	13.0510706948758	1.03137438417846
APOBEC3B	0.206896357105909	6.14636605772364	20.3696030692959	5.98935382069509e-10	2.09801920108674e-08	13.0507957893343	1.15420249688513
PDHA1	0.00733423479436608	6.40242740514152	-21.5112533180521	3.37140869782468e-10	1.35465386107733e-08	13.0503745152402	1.00509664811843
C1QTNF1	-0.0299722149300578	5.73995834604121	19.4865584116589	9.54425017130321e-10	3.03172642089561e-08	13.0470781531291	0.979439160564031
TMEM140	0.00841387889332534	5.62398303660931	19.4921593361525	9.51548726116124e-10	3.02679963172231e-08	13.0438425573888	1.0058490959827
SRSF11	0.001369219694047	6.36744911449322	-21.2886801269499	3.76232576740429e-10	1.47406091282996e-08	13.0417586673275	1.00094952128067
SNORA14B	-0.0265656867836711	6.18135445371395	20.4774705913979	5.66546548318715e-10	2.00299638034847e-08	13.0411635601919	0.98175456969391
C17ORF49	0.0397142660373088	6.06653987033104	-20.0855170528185	6.94313918296088e-10	2.3632541847935e-08	13.0393130900943	1.02791022302518
SPTLC3	0.090082528773485	5.59766918717106	19.47580989637	9.59971384192365e-10	3.04510922827353e-08	13.0287307219356	1.06443107105123
SNORA2A	0.0144721309555535	5.84000849289626	-19.4510520229422	9.72880927592502e-10	3.0732541501086e-08	12.9816386582165	1.01008179908676
HPS3	-0.404866648722733	6.38861540841609	-21.3054291927414	3.7312509624614e-10	1.46674768901301e-08	12.9803837463872	0.755306104055497
PLSCR1	0.0222841231217198	6.07302427337002	19.9533444292572	7.44233581083192e-10	2.49230949536056e-08	12.9653316096964	1.01556608588868
STAT3	0.0500188423174177	6.38733466144909	21.2652985827941	3.80617898383826e-10	1.48663020503692e-08	12.9647836679249	1.03527844500638
ATP5MG	0.0829529323163883	6.32631249307948	-20.9478628400889	4.46010673369716e-10	1.67173556503828e-08	12.9593973992663	1.05918377842715
OARD1	0.0470348042774689	6.08402263324354	-19.9858477288241	7.31604702075265e-10	2.46447194553053e-08	12.9519687908187	1.03313931133917
EIF2AK2	-0.0313651039634953	6.33240420279923	20.956533682002	4.4406977347977e-10	1.6708582465411e-08	12.9497895200775	0.978493990820728
MAPKAPK3	0.0678050465823789	5.82295504335691	19.364180724048	1.01969768028038e-09	3.17719990722014e-08	12.9414028852937	1.04812083189918
RIOK1	0.0487225707326151	6.15821533904581	-20.2151208478151	6.48890500102329e-10	2.23837899831372e-08	12.9398801471206	1.03434865785523
HSP90AA1	-0.0146395196801012	6.54733962756079	-22.1942415929606	2.42383748808337e-10	1.07433917425825e-08	12.9201904113453	0.989903968779737
MET	0.00950926858340792	6.13133471226866	20.0774727204023	6.97245421234697e-10	2.36970062136596e-08	12.9161866631453	1.0066130932813
SRRT	-0.0436543455244647	6.05321079329989	-19.821798925948	7.978272714626e-10	2.62558747160437e-08	12.9153394445027	0.970194330799896
TMPO	-0.122134752586787	6.34303254693455	-20.9446789355141	4.46725686342239e-10	1.67173556503828e-08	12.9134138378617	0.918827057922107
RPS16	0.026141175824994	6.46974737470076	-21.6115759410054	3.20988972167458e-10	1.31296036112203e-08	12.8962697737514	1.01828483978886
SH3TC2	-0.0138014645115942	5.5440153646297	19.2524220161629	1.08357500807212e-09	3.32631311953752e-08	12.8898817490303	0.990479166665838
SSR2	-0.137690002027932	6.49989284736241	-21.8011601458953	2.92722490249948e-10	1.23836509615107e-08	12.8867617232364	0.908973410418802
LOXL2	-0.0331842517981896	6.01126363614394	19.6377243261191	8.80013502197015e-10	2.83878931873978e-08	12.8763885684848	0.977260948912503
ALDH3A1	-0.141117236567681	6.05563579898452	19.7067984792078	8.48138331668841e-10	2.76723305099781e-08	12.8504499153	0.906816636027433
UPF2	-0.054415694288659	5.7801276469861	-19.134700077607	1.1556119474541e-09	3.49114037935241e-08	12.8369809008667	0.962984382298203
SP4	0.00503256235674243	5.7992168878885	-19.136400587919	1.15453493513849e-09	3.49114037935241e-08	12.8339745592766	1.00349439762999
NDUFS3	-0.0852635186258845	6.12543163714723	-19.9160353719008	7.5902349559594e-10	2.51967116510402e-08	12.8330064288891	0.942612345268132
CA9	-0.0565541773235706	5.8799718905133	-19.2072180947452	1.11064030735881e-09	3.38212186396906e-08	12.8269072023099	0.961558023845686
UBALD2	-0.0451505045436253	5.99551286035789	19.497060360008	9.49039613866632e-10	3.02302869471409e-08	12.8258561600267	0.969188704150793
PTMAP4	-0.047805090161745	6.55896222252514	-22.0922417469568	2.54468777780114e-10	1.11980971401156e-08	12.823070159727	0.967407018639409
NSUN3	-0.047715991247292	6.04703957569667	-19.6464829019086	8.75900368311956e-10	2.83120193537453e-08	12.8212356260034	0.967466766246802
PSMC1	0.0143412946732402	6.29236214802561	-20.5366163307716	5.49601919257223e-10	1.95519598659123e-08	12.8202175836306	1.00999020013386
COX8A	-0.0220636858441344	6.35118900602967	-20.8038235577596	4.79643927884833e-10	1.75554289566694e-08	12.8137239341018	0.984822968242469
PARK7	-0.0238495595809449	6.47622433893327	-21.4973316493355	3.39451445479858e-10	1.3553726509291e-08	12.8080873102997	0.983604636365891
TMEM45A	0.0437370676888238	6.05646745004657	-19.6453700589853	8.76421808445987e-10	2.83120193537453e-08	12.8055608193349	1.030780441125
OLR1	-0.108860462175588	6.22838821695087	20.2217518549183	6.46655281484179e-10	2.23433585080441e-08	12.7988069157627	0.927320232742496
PDE3A	-0.030315287388653	6.34029317166494	-20.7179934479151	5.00994009314577e-10	1.8249126281875e-08	12.7961121682912	0.979206277909041
ARL2	-0.0875600279041159	6.18422040695893	-20.0202167481385	7.18504625381706e-10	2.4275040146587e-08	12.7853865659113	0.94111307069543
CDKAL1	-0.0585410456399209	6.11237838567214	-19.78041116196	8.15548730819783e-10	2.6723554466561e-08	12.7808958428327	0.960234685117714
LURAP1L	-0.0454303002539699	5.7943906922261	19.0278006478429	1.22556620144142e-09	3.66370503595819e-08	12.7734103324443	0.969000758299328
ZNF90	0.0238321719221375	6.26422457907299	-20.319714840203	6.14593393278949e-10	2.13974062638688e-08	12.7690642464264	1.01665639922214
GNG10	-0.0139006230461267	6.13199029511321	19.7953923466396	8.09084988841121e-10	2.65880461297013e-08	12.7569698181822	0.990411091927425
RPF2	0.0924987404363178	6.14242516849524	-19.8329806651047	7.93111821780969e-10	2.61383562736732e-08	12.7526151538289	1.06621526354299
SAT2	0.0294234948987385	6.01851924325488	-19.4262017307323	9.86029252235277e-10	3.09765090671272e-08	12.7451230090106	1.02060420782362
TRIP11	0.000792015430018454	5.91003231016963	19.1391250424831	1.15281169183527e-09	3.49114037935241e-08	12.7372145519977	1.00054913398117
TMEM18	-0.0541719131782565	6.11253066710794	-19.6952732932504	8.53368081611794e-10	2.77636376295324e-08	12.7329805807334	0.963147117478325
DSG2	0.0241758933447068	6.18727433963629	19.9470871115866	7.46691989955111e-10	2.49688116523935e-08	12.729414447677	1.0168986459929
MGAT4B	0.0271034550275279	5.92254578113155	19.1539611450569	1.14347679681046e-09	3.47285459605772e-08	12.7239606466332	1.01896426347654
NBPF8	0.0266962927978739	6.54658192407453	21.8002456241632	2.92852142608205e-10	1.23836509615107e-08	12.7158524030443	1.01867672854348
HLA-DMA	0.121844162753708	5.9876168717328	19.284507456991	1.06480086596595e-09	3.28191457190235e-08	12.7112963667969	1.08812489808633
TTC33	-0.0444762919586136	6.08975986955933	-19.5763684628542	9.09424366006543e-10	2.92128594869528e-08	12.7089302246471	0.96964173955485
MASTL	0.0363776874701847	6.1765458610253	19.8632493992837	7.80498996866719e-10	2.57971296518654e-08	12.7031149151634	1.02553568081653
ANKRD36B	0.0193696962344198	5.87014363276606	-19.0020618295572	1.2430906657262e-09	3.71123499536219e-08	12.6978564570507	1.01351658446518
SKP2	-0.0491980960107823	6.39851232302445	-20.809795451991	4.78195797311683e-10	1.75554289566694e-08	12.682276186065	0.96647338179188
ZFX	0.130050068608478	6.08772391786897	-19.5029326870993	9.46042732644888e-10	3.01769133671461e-08	12.6735679657353	1.09433167928942
MCM6	0.0672046225663737	6.17032138746141	-19.7882555326881	8.1215722500099e-10	2.6650659284192e-08	12.6722674172844	1.04768471340967
DCAF11	0.00309830443250743	5.94097470312734	-19.091485221281	1.18335291036294e-09	3.55613119997094e-08	12.6674439746403	1.00214988868564
DLGAP5	-0.00591783508835432	6.1640546477218	-19.7491594095579	8.29214532434525e-10	2.70936061606182e-08	12.6657212493943	0.995906470719967
SOAT1	5.15412243511024e-05	6.39928774396455	-20.7536220256155	4.92008184020717e-10	1.79791598637587e-08	12.6479333538127	1.00003572629251
SEPTIN3	0.0313769939503653	6.01330871423703	19.2266307877434	1.0989279409767e-09	3.35669353791127e-08	12.6455560784347	1.02198710561938
TNS2	0.00862641842667672	5.59100179947373	18.7565479118031	1.42468544990736e-09	4.08773756161235e-08	12.6438950634886	1.00599728977248
ULBP1	0.0186474926118247	5.78220100577788	18.7842705753125	1.40280041307126e-09	4.04527255481497e-08	12.6437223389787	1.01300935171662
NELFCD	0.0365666220739855	6.25100970127868	-20.0442648772017	7.09490639741542e-10	2.40060099571216e-08	12.6422049760931	1.0256699932387
ITM2C	0.0330649031288401	6.09464460124777	19.4681970402171	9.63920970044644e-10	3.05339681481964e-08	12.640025334288	1.02318349908565
PXN	0.0103941218916727	5.87939694444778	18.8956235438997	1.31851643326643e-09	3.87562378627697e-08	12.627048798409	1.00723067226089
USP10	0.929275210481632	6.2322229364456	19.9413069272995	7.48970810166631e-10	2.49718895378039e-08	12.6269580240906	1.90431905285858
ABCC1	-0.0829705322175958	5.98385934004672	19.1061829073911	1.17383737470457e-09	3.53218337297465e-08	12.6263824257174	0.944111702916613
OSBPL8	-0.0106174633658854	6.05906199545863	-19.3385157169773	1.03399500991393e-09	3.20426214809012e-08	12.6250345167283	0.992667549752787
DHX40	-0.170990824849355	6.01441337857168	-19.2043761043125	1.11236637250421e-09	3.38286758743323e-08	12.6228222988046	0.888232444742791
TRIM8	-0.0881273024105777	5.88353518471089	18.8902038385484	1.32248828615381e-09	3.88091362790211e-08	12.6186303777997	0.940743093332692
DHTKD1	-0.0287412830590181	6.03958993002544	-19.2745094041473	1.07061270021543e-09	3.29538052024533e-08	12.618056723696	0.980275191270139
RPL18A	-0.090178794959073	6.6318044141546	-22.2661222206503	2.34243829432402e-10	1.0428644874087e-08	12.600572356398	0.939406320226554
ACTN4	-0.028306050622041	6.57525252473339	21.7874287079678	2.94675811741679e-10	1.23942925678973e-08	12.6005123804418	0.980570965436079
NT5E	-0.0452392753178374	5.74305307931069	18.6659937948402	1.49880511009794e-09	4.25761317282673e-08	12.5905448734317	0.969129070629985
MSLN	-0.0257721048693926	6.25067084706908	19.9436269378163	7.48055243182874e-10	2.49718895378039e-08	12.5861963529753	0.982294751068433
EEF1AKMT2	-0.152393093059652	5.61721742697972	18.6417630781121	1.51934399114233e-09	4.28928274582197e-08	12.5861500584742	0.899756738461626
CTNNA1	-0.168113783686682	6.39127074974047	-20.592061347028	5.34218442507162e-10	1.9093920200972e-08	12.5856396719144	0.890005536778657
UPRT	0.0224141052066832	5.74694344511447	-18.6598751108533	1.5039628175654e-09	4.26695736526412e-08	12.5840174898349	1.01565758917962
STK38	-0.0649430969015221	6.2062209254691	19.7629580710868	8.23150095525043e-10	2.69339900167571e-08	12.583979077967	0.955983022945028
DDB1	0.00973595737913127	6.31032982686516	-20.1932529989183	6.56321759664993e-10	2.25071061095928e-08	12.5829945717324	1.00677127351467
AAAS	-0.0361364157891546	5.9285608687355	18.9136583249688	1.30539293040878e-09	3.8469508564653e-08	12.5813551582438	0.975263239962528
NEO1	0.106484156283425	5.58286621204258	18.6365502890862	1.52380253556475e-09	4.29655877898311e-08	12.5765052262196	1.0766013625
PEBP1	-0.0107380563683373	6.36118274742758	-20.4172952446514	5.84372620744259e-10	2.0533055823351e-08	12.5734482290992	0.992584577430946
SRSF1	0.0347033611879431	6.45514771244633	-20.9111598459117	4.54329438354332e-10	1.68175527432327e-08	12.5631503033035	1.02434618109747
GBAP1	-0.0091779575247954	5.90423796920694	18.8201150735061	1.37504535821464e-09	3.98536306297768e-08	12.559515977938	0.993658517232909
TMEM37	0.205163521478508	5.7313961082449	18.6018286225003	1.55386668225001e-09	4.35979866780196e-08	12.5558114855273	1.15281700480547
ITFG1	0.0287390254208359	6.27736741110182	19.971296381555	7.37229374300085e-10	2.4797616612135e-08	12.5387485170942	1.02012010916036
PBRM1	0.0162278427451596	6.12138372375911	-19.3709469794271	1.01596437441259e-09	3.17082861366969e-08	12.5303105829084	1.01131178325021
TMEM259	-0.0490393313544453	6.20621294015003	19.6649182917454	8.67311214810952e-10	2.8177127788147e-08	12.5293609114504	0.96657974540526
NBPF10	0.0285625236059102	6.54012186422288	21.3900837944228	3.57841423693464e-10	1.41641945853293e-08	12.522225021931	1.01999531352992
LSR	-0.0149914503019864	5.94422849520969	18.8449538000592	1.35616366278375e-09	3.96079563865959e-08	12.5195882136408	0.989662521334945
ATP1B1	0.065750510912243	6.51890457842587	21.2109709085466	3.91024133478497e-10	1.51880955518969e-08	12.5054253798631	1.04662926994224
IPO5	-0.0264546044648541	6.35869291336252	-20.2769942788229	6.28356887207317e-10	2.18432921566635e-08	12.4993864936648	0.981830164167843
MFN1	0.0610013205916357	6.09414348293585	-19.2259263846632	1.09935056979624e-09	3.35669353791127e-08	12.4943889077513	1.04318954842796
GNAI3	0.0511093814287036	6.17012319281291	-19.4475731676892	9.74710031381069e-10	3.07352732184483e-08	12.4819072882811	1.03606131208718
SLC29A1	-0.0137407692729263	5.92125836048234	18.7136462559697	1.45929042455888e-09	4.17130588316649e-08	12.4714283776997	0.990520837727511
MYOF	0.072259198144759	6.29557841458711	19.9301655003862	7.53384711686172e-10	2.50459293016019e-08	12.470546679398	1.05136178236806
WDR45B	0.0374564459485984	6.21073665143795	-19.5674098125485	9.13807631921036e-10	2.93124332941637e-08	12.4634099041284	1.0263027999899
TMBIM4	0.00488741151008269	6.12437795952148	19.2548988189509	1.08211297733133e-09	3.32629586665817e-08	12.457118184683	1.00339344023417
MAT2B	-0.00855464234049605	6.01881350980536	-18.9358069102145	1.28947039457198e-09	3.81479460383802e-08	12.4548669358171	0.994087919317914
PSG7	0.0472196072962786	5.6773657843105	18.3865873902694	1.75529091125611e-09	4.79534558877731e-08	12.4453636796188	1.03327166051012
CACYBP	-0.0422838005645712	6.4655278912214	-20.7460799713445	4.93895583757687e-10	1.80192991013447e-08	12.4409607133709	0.971116443034692
HELLS	0.0474765852418495	5.91882140112318	-18.6512524753529	1.51126409074521e-09	4.27457471956504e-08	12.4381216911052	1.03345572690725
SMARCC1	0.107755601553376	6.31775848870164	-19.9665340429583	7.39080435324159e-10	2.48233206799536e-08	12.4330956426471	1.07755058809982
UTP20	-0.0497117389028674	5.89284041451914	-18.5888916122447	1.56523317978268e-09	4.38092654326676e-08	12.4310346365228	0.966129349401983
ENAH	0.0479955877247915	6.06794458429627	19.0299118970621	1.2241407407786e-09	3.66370503595819e-08	12.4290592151342	1.03382757443024
MAN2A2	0.000634765723384272	5.90731890602416	18.6083883892255	1.54813765730971e-09	4.34906715317299e-08	12.4286058079146	1.00044008287955
SNORD116-19	-0.146166448311555	6.38516668707187	20.2452215601268	6.38811177955021e-10	2.21057704444163e-08	12.4130074136918	0.90364846394168
RMND5A	-0.197066946223068	5.98427223973223	-18.7627481731279	1.41975867289904e-09	4.07872557614355e-08	12.4092481064507	0.872322225952331
BIRC3	0.0978668852290078	5.91571638291093	18.5912530036737	1.56315171000734e-09	4.38046894538132e-08	12.4042331635247	1.07018994944754
CALM3	-0.154507421530988	6.21453777388618	-19.4552090653106	9.70700154899008e-10	3.07061230439591e-08	12.3889982130251	0.898439074015881
TMEM245	-0.0337546170793386	6.16097777579169	19.2459733037804	1.08739172919136e-09	3.33354895342303e-08	12.3808455658719	0.97687466800613
BCS1L	-0.212226322796373	5.85204763068279	18.4102151738508	1.73184777463258e-09	4.74534033079363e-08	12.3707843872744	0.863204132796817
FYN	-0.0254166196138885	5.80353148884129	18.3444154527817	1.79799764701512e-09	4.88281429966449e-08	12.3705529286241	0.982536821856227
GNPAT	0.0562429562574549	6.23750708804848	-19.5058735992683	9.44545747871976e-10	3.01713011687385e-08	12.3688821850625	1.03975451971503
TCAIM	0.0257915392748779	6.01245877188488	-18.763812199926	1.41891505752322e-09	4.07872557614355e-08	12.3660856811521	1.01803808877773
SAT1	0.00950842519364554	6.09028511020448	18.9809490413919	1.25766948060897e-09	3.74985812893319e-08	12.3638361931525	1.00661250482227
UBR3	-0.033427227316332	5.9266606522165	-18.5410638114206	1.6080484661022e-09	4.47335187786943e-08	12.3614683827804	0.977096374637017
FXYD5	0.0163205448245183	6.20324196607361	19.3704019868703	1.01626452349324e-09	3.17082861366969e-08	12.3613339249583	1.01137676837501
APOL1	0.0940707760848983	5.7058507911071	18.2165024807419	1.93461257335026e-09	5.16985663955404e-08	12.3414480749621	1.06737770043089
HPRT1	-0.199327561500292	6.07713454810576	-18.8885341183942	1.3237145742527e-09	3.88091362790211e-08	12.3293814490371	0.870956420490132
MYPN	-0.121375590260997	5.92647176874321	18.47112571919	1.67297241645659e-09	4.61461558205944e-08	12.326584094487	0.919310682267591
AKR1B10	0.0322159422248089	5.14732121083454	18.6769943890665	1.48958065701247e-09	4.23667903181916e-08	12.3173925785758	1.02258157890477
EIF4A3	-0.0263748973602395	6.27804735404501	-19.5806737176175	9.07326062353649e-10	2.91865069550634e-08	12.3113585471981	0.981884410560381
MFSD1	-0.0308483517932797	6.35430072611044	-19.8964214572898	7.66927064211403e-10	2.54221294913269e-08	12.2960967077209	0.978844535770278
HOMER3	0.0174447946100072	6.09300209554179	18.8777002632424	1.33170143325905e-09	3.89932423515428e-08	12.295952380846	1.01216521169027
ALG9	-0.0281857712783355	6.07845115846944	-18.8232677777103	1.37263295927072e-09	3.98536306297768e-08	12.286789651879	0.98065272030837
GCOM1	-0.016373837786759	5.59162882615642	18.1085707447559	2.05870807229628e-09	5.42316420567182e-08	12.2825076992075	0.988714682879657
MICU2	0.00324675704219785	5.81050131896836	-18.1885446193092	1.96595512265459e-09	5.23315256949978e-08	12.274866079381	1.0022530147217
GLO1	-0.0630182950267502	6.32306106779359	-19.7002558513361	8.51102858417759e-10	2.77294410604896e-08	12.2667525223428	0.957259318972943
CTTN	-0.028470883232282	6.17152774184533	19.0878746748884	1.18570328628496e-09	3.55851213606599e-08	12.2634364300358	0.980458938407394
ADCY3	-0.0404534018159315	6.04807749846679	18.6858945902722	1.48216275985512e-09	4.220837315752e-08	12.2617517635951	0.972349315094865
GPR1	-0.00951219690123743	5.62672222660656	18.0592425176443	2.1182902163836e-09	5.53542680228663e-08	12.2584693433214	0.993428335992604
VAV2	-0.0247174014903153	5.86739645262605	18.2422298457863	1.90625132819205e-09	5.10996174701623e-08	12.258430134357	0.98301313462036
BSCL2	0.0605814465391965	6.14000638528292	18.9575566270947	1.27404045053824e-09	3.77893634413543e-08	12.2482832507994	1.04288598843838
EIF1AX	-0.0514166514337314	6.40396727111404	-20.0512777676411	7.0688527072443e-10	2.39533422820108e-08	12.2479345586437	0.964988295265631
GCNT3	-0.076427010424777	5.68701790879912	18.0348419881926	2.14845557464181e-09	5.57597464423231e-08	12.2397338317932	0.948403564090413
GGH	0.0801729170923494	6.25938499923042	19.3497773908748	1.02769468017525e-09	3.18906505441882e-08	12.2220387290835	1.05714473916012
LTV1	-0.0965621108887464	6.00772561140954	-18.49390850305	1.65151455706682e-09	4.58310339840207e-08	12.2177504950882	0.935259025993937
FRMD3	0.0242609596440431	5.45343022611865	18.0679908247701	2.1075877345754e-09	5.52009131536326e-08	12.2147066244806	1.01695860762894
ITPR1	-0.0907643022018699	6.1476997461866	-18.9288376756213	1.29445760095543e-09	3.82459471516443e-08	12.2147017311124	0.939025146387824
ANAPC15	-0.0863431669164084	6.23162503255601	-19.2156491377951	1.10553692460154e-09	3.371075810544e-08	12.2082786652242	0.941907200329928
MRPL47	-0.134149574417669	6.12473687817337	-18.8223811953022	1.37331089130772e-09	3.98536306297768e-08	12.1972211275258	0.911206804473587
PSMD14	0.00488736052178093	6.28895288848693	-19.4161288078189	9.91413929623476e-10	3.10176749844802e-08	12.1905914566835	1.00339340477185
HNRNPDL	-0.00269963725749173	6.08075781123954	-18.6507862590995	1.51165996204051e-09	4.27457471956504e-08	12.1844770670975	0.998130503735608
PLD3	0.0321206707041503	6.29883449094479	19.439322915435	9.7906283676022e-10	3.0800022215932e-08	12.1796273708566	1.02251405272456
EIF2A	-0.00655014847941438	6.32328962735727	-19.5433332008888	9.25702341256953e-10	2.96108064033159e-08	12.1768363471104	0.995470074253567
CNNM2	0.0372339659465848	6.05227813797479	-18.5618561960956	1.58928032344477e-09	4.43215909185346e-08	12.1752918105352	1.02614454461523
STAT2	0.0788427661670033	5.95399687554437	18.2718384993727	1.87417114033551e-09	5.04171904288841e-08	12.1705792661149	1.05617051108113
CFDP1	0.0498164743396406	5.99773079085741	-18.3722021332111	1.769733021713e-09	4.81751281083472e-08	12.161039541365	1.03513323586222
AGK	0.0123506319160969	5.90223608284176	18.1249337768072	2.03934910307003e-09	5.39706769003666e-08	12.1604167111251	1.00859755417851
ARHGAP29	0.0477720550610822	5.76408312437423	17.9425313669611	2.26688387095215e-09	5.85671501455612e-08	12.1603419400808	1.03366740452398
UXT	0.00281364732216539	6.28128031267278	-19.3294640754966	1.03908947019903e-09	3.20699519052375e-08	12.1563196064263	1.00195217472525
FAM162A	-0.0178420812477204	5.86845655838543	-18.0656392255223	2.11045882384663e-09	5.5212793903589e-08	12.1556835555904	0.98770897107872
PPP1R14B	-0.0449583717104845	6.35356273192035	-19.6480080614778	8.75186280140717e-10	2.83120193537453e-08	12.1538460397333	0.969317785742141
NT5C2	-0.0150829173090659	6.28508303278419	19.3304478205701	1.03853447381401e-09	3.20699519052375e-08	12.1510520664483	0.989599778623003
SRP9	-0.0632075206299735	6.41580069020956	-19.9582272188032	7.42321335317626e-10	2.48955609064894e-08	12.1509216255588	0.957133771931938
RPL10AP6	-0.056563660708219	6.3570438584922	-19.6464277817929	8.7592618774855e-10	2.83120193537453e-08	12.1442429790524	0.961551703178898
PPIP5K2	0.0439069144508412	5.9967427715525	-18.334225859463	1.80848550602254e-09	4.90235663311487e-08	12.1415224659694	1.03090180081737
RNF144B	0.057998507822574	6.04208421429632	18.4719514508859	1.67218941864303e-09	4.61461558205944e-08	12.1397824161184	1.04102052095751
RPS10	0.231480083670085	6.59131438342424	-21.055226924942	4.22615601344843e-10	1.61677013720517e-08	12.1367382654403	1.17403879658139
USP40	0.0448901554720548	5.76712597096844	17.8992030992416	2.32490905913862e-09	5.95943860849235e-08	12.1287491827206	1.03160463155944
COPS7A	0.142053450867833	6.2038282677771	-18.9735438717063	1.26282697474568e-09	3.76032663314428e-08	12.1262819388479	1.10347462226718
A2M	0.0623809450727831	5.60597433697606	17.8300568296741	2.42089077186924e-09	6.15709625152801e-08	12.1252138815456	1.04418760980886
ANKRD36C	0.0221565045246539	5.97446955674647	-18.2120520345844	1.93956514282848e-09	5.1749682590023e-08	12.0960818146319	1.01547625443901
HIST1H4A	0.0264697500813463	5.80177909549554	-17.8757530991505	2.35698690375233e-09	6.01466188768708e-08	12.0922101425257	1.01851678089768
POLR2B	0.00668318599592719	6.21938135440162	-18.9679020410587	1.26677182853944e-09	3.76716169166825e-08	12.0885911726472	1.0046431778286
RFWD3	0.0469745756497714	6.23954228594348	19.0427885116092	1.21548582225469e-09	3.64310770268699e-08	12.0870959135976	1.03309618145909
TSPAN1	0.0110918768410912	5.63651196454014	17.7553062781435	2.52953424878288e-09	6.3485750228519e-08	12.0821967746859	1.00771793405067
C12ORF57	0.0130211562393537	6.33391909935109	-19.4177354973604	9.905528974488e-10	3.10176749844802e-08	12.0750936854039	1.0090664310775
ELF3	-0.0674438881514206	5.97819965443197	18.1824277617779	1.97288604934083e-09	5.24548829812516e-08	12.0732907084691	0.954327341698165
TAF7	0.0446835262596138	6.06114834284559	-18.3841754082651	1.75770343406674e-09	4.79619937044807e-08	12.052745879111	1.03145689112752
ACSL3	-0.0258654876336659	6.372009919859	19.5513058831212	9.21744958919906e-10	2.95255723937892e-08	12.0491220758616	0.982231171151735
STK38L	-0.0053292476671756	5.92014033786443	-18.0034716659925	2.18792731569907e-09	5.66554103891736e-08	12.0418192772539	0.996312861256266
SLC25A46	-0.0677235132435203	6.14393917562506	-18.6133937943423	1.54378163556288e-09	4.34217103135722e-08	12.0358945979427	0.9541423906143
VIT	0.000786560993859141	5.70193450503595	-17.6780763411655	2.64738832041706e-09	6.59364251363198e-08	12.0242879704146	1.00054535118515
UBE2H	0.202938450846045	6.29121735733035	19.109252597293	1.17186055456151e-09	3.53088696644201e-08	12.0057297873942	1.15104038387883
KPNB1	0.112023828883507	6.34401223595774	-19.331249407554	1.03808248396895e-09	3.20699519052375e-08	11.9961629217839	1.08074325244547
FTH1P3	-0.0208149193430669	6.49495426472186	20.1268274654631	6.79469863664623e-10	2.31964308164968e-08	11.9918182999071	0.985675779336635
SLC36A4	-0.0220023277367326	6.00481062667701	-18.1133877428407	2.05298839933861e-09	5.41434203839428e-08	11.988035244244	0.984864853850131
LRRC58	-0.0874151599510171	6.20364762951384	-18.7329616054273	1.44359833543788e-09	4.13680581970713e-08	11.9826179127761	0.941207577133509
REPS2	-0.0680081408178815	5.61247198847108	17.5827785325884	2.80113244293053e-09	6.88699453413048e-08	11.9808177077986	0.953954167574139
SEC61B	0.00405359235527726	6.255220162887	-18.8958372145112	1.31836011059665e-09	3.87562378627697e-08	11.9609005618923	1.00281368712027
DSP	0.441775086208796	6.21238971677772	18.7261986784172	1.4490716133459e-09	4.14728653849713e-08	11.9590151364351	1.35827451527244
RPS2P5	-0.0139158548041315	6.54064051153088	-20.3535596500822	6.0392281421771e-10	2.10902035992634e-08	11.9519010833903	0.990400635370763
AGL	0.00697560461892006	5.78199103357513	-17.6173550947578	2.74425341358008e-09	6.78311728493024e-08	11.947120977142	1.00484682873263
HIST1H3H	0.005794533218521	6.01648960447758	18.0522902660989	2.12683769050954e-09	5.54507374583875e-08	11.9456095889823	1.00402454116585
SLC25A45	0.0801412908313356	5.69992167619777	17.5272580224038	2.89517081907226e-09	7.06456505126142e-08	11.9353354708955	1.0571215650533
XRCC5	-0.0134487550154535	6.39225113892047	-19.4457713189336	9.75658876630982e-10	3.07352732184483e-08	11.9271260731458	0.990721348212204
STAG2	-0.056314043666879	6.14539678423846	-18.4387421379535	1.7039975003268e-09	4.68322489891261e-08	11.9259096727686	0.961718086544684
S100P	0.0107308897432904	5.95014038126659	17.8793351564637	2.35205585715813e-09	6.01466188768708e-08	11.9254907787233	1.00746581724514
MYH9	-0.293764626727975	6.28610532201576	18.9551456680811	1.27574090022203e-09	3.77907216863436e-08	11.9229269335457	0.815770574081336
ITGAV	-0.000764706293767955	6.18715263793192	18.5688887360721	1.58298658609064e-09	4.42519346875448e-08	11.918476042475	0.999470086442329
EMC1	-0.0204121858794684	6.0430699638318	18.0982153350566	2.07106291504326e-09	5.44942464477799e-08	11.9166692121158	0.985950972652995
POLQ	0.0615907194463994	5.6842264019541	17.4844429470578	2.97003890380699e-09	7.208577951546e-08	11.9134663180293	1.04361582031581
SLC9A3R2	-0.0349467225444986	6.15349741321547	18.4444844917067	1.69845060506889e-09	4.67360402038172e-08	11.9127823429042	0.976067805433901
GOLIM4	-0.0113721633784903	6.33302009688455	-19.1410269195536	1.1516103987646e-09	3.49114037935241e-08	11.9115865904784	0.992148403104318
NIFK	-0.0353480870073974	6.25745711029216	-18.8138239917624	1.37987301955817e-09	3.99428642505566e-08	11.9065337708095	0.975796296605039
RPIA	-0.0489000505028269	5.74848371183657	-17.5140251401325	2.91808835322618e-09	7.09757400418879e-08	11.9053144365325	0.966673065576907
CZIB	-0.106315729380227	6.23557120038098	-18.7037082602087	1.46743657958806e-09	4.18934800515146e-08	11.8934946215934	0.92895735253911
TYW3	0.0939977708506716	6.11009417045226	-18.2391360023683	1.9096378112467e-09	5.11303844912818e-08	11.8711241101872	1.06732368888636
EPB41L4A-AS1	-0.00754814951289833	5.95279910045899	-17.7880433901651	2.4813132559995e-09	6.25504563507425e-08	11.8667863916361	0.994781684407989
NAA25	-0.0178867419572994	6.04871960843742	-18.0387768023425	2.14355962736088e-09	5.56959707955576e-08	11.8647208068877	0.98767839559361
PLOD2	-0.039931941821897	6.30234102938201	-18.9156912085576	1.30392260086231e-09	3.8469508564653e-08	11.8592226927784	0.972700832844199
ARL3	-0.0693146621597119	5.77261939594508	-17.459036695895	3.01546094338786e-09	7.26477979810498e-08	11.8582780016287	0.95309064669524
EPM2A	-0.00289070471282369	5.53554354439299	-17.3701976821029	3.18034021432881e-09	7.5849578520953e-08	11.847388778083	0.99799832221286
IDE	-0.0318777025928632	6.13558031187527	-18.2799850833417	1.86544810947511e-09	5.02417091654505e-08	11.8454293431632	0.978146387502939
KARS	-0.00107703704003288	6.28512117683766	-18.8203073193199	1.37489812252746e-09	3.98536306297768e-08	11.8436057541386	0.999253733407869
BRMS1L	-0.0282443510990369	5.54276281545186	-17.3542017849716	3.21105829563432e-09	7.64727428717332e-08	11.8391350217147	0.980612902264623
RPL10	-0.0254341446217444	6.65484778850425	-21.0389002548558	4.26085265095977e-10	1.62731795477041e-08	11.8386009792886	0.982524886651314
RIF1	-0.0562502189699726	6.1594616131875	-18.3220788449909	1.82107530014992e-09	4.92207559528095e-08	11.8264006003826	0.961760633806174
DHRS11	-0.0148515797212664	5.88948713114336	17.5760471967588	2.81235431895809e-09	6.8935021330811e-08	11.8176069823882	0.989758474657073
HLA-F	-0.0891180880295426	6.15215453257642	18.2532196442501	1.89427485304332e-09	5.08382413262708e-08	11.7999355555255	0.940097250157994
GAB2	0.0172925804009726	5.82148259376969	17.4212692101611	3.08438791165273e-09	7.41519321202491e-08	11.7991621662018	1.01205842696063
LINC00518	0.0384035450756223	5.81197760689763	17.3695536280836	3.18157083160703e-09	7.5849578520953e-08	11.7752228635524	1.02697676751629
BICC1	0.0454252854735483	6.03548450279636	17.8365299453634	2.4117247529146e-09	6.14062225549793e-08	11.7613478185276	1.03198734929806
ANKRD36	0.0122284840998064	6.02216379370038	-17.771406931318	2.5056919495669e-09	6.30258793349764e-08	11.7467127521902	1.00851216345487
SNORD116-15	-0.00102367049089233	6.4145710505646	19.2331093141082	1.09504924132598e-09	3.35252407810241e-08	11.7368452687098	0.999290697359549
NUP107	0.00452113814418092	6.13113461533421	-18.0721211332267	2.1025553028239e-09	5.51323312987315e-08	11.7264488309222	1.00313872968659
EIF1B	0.0376176972838395	6.02063447039887	-17.7371524412975	2.55671392080449e-09	6.40271811811993e-08	11.7213892435044	1.02641751719703
NKTR	-0.0714284449784505	5.91332802233994	-17.4612707305409	3.01143666930032e-09	7.26274573285638e-08	11.716445543812	0.951695236425319
SIAE	-0.0293032906855818	6.25727404196984	18.4860500504207	1.65888191629334e-09	4.59796166094947e-08	11.71136534399	0.979893395516369
ZSWIM6	-0.0181525329884369	6.06157703266874	17.8086307128684	2.45150230696969e-09	6.20730168391138e-08	11.6973371853943	0.987496450087961
NT5DC1	0.0344305142969169	5.98916220037237	-17.5911919551618	2.7871749078915e-09	6.86691345429708e-08	11.6918591360001	1.02415247193813
EIF3L	0.00585310681971454	6.45155671235035	-19.3542354993801	1.02521217191298e-09	3.18906505441882e-08	11.6878682559401	1.00406530551676
BBS4	-0.0893941188809179	6.1024211694005	-17.9079496239666	2.31306656737748e-09	5.94242152219732e-08	11.6806174189616	0.939917398551178
MMUT	-0.0285639283663557	6.10170690365076	-17.8888954029592	2.33895022309697e-09	5.98870898490041e-08	11.6767744065261	0.980395706754784
USP16	-0.0406390274954106	6.06828584356735	-17.7899381650063	2.47855313486526e-09	6.25499171792129e-08	11.6735392083347	0.972224214927442
ZDHHC9	-0.0150842109448045	6.34429960028662	18.7882896061854	1.39965821294965e-09	4.04131402345855e-08	11.6720106636629	0.989598891269106
PGAM4	0.338636470382633	6.35098282081742	-18.8201881415832	1.37498939539485e-09	3.98536306297768e-08	11.6699162830445	1.26456085875476
ABCG2	-0.0675272906083596	6.06378170954516	17.7677594856122	2.51107165157873e-09	6.30917111665638e-08	11.6672461265327	0.954272173459445
ZNF619	-0.168423260282787	5.223751716935	17.3061584138157	3.30527993104457e-09	7.83083903995092e-08	11.6642603349087	0.889814639647886
HIPK2	-0.0043393174350414	5.55672684379439	17.0573956211599	3.84387375983063e-09	8.87666661281818e-08	11.6636804286047	0.996996733209873
MTSS2	-0.0337043086661516	5.85600266897484	17.2461724484757	3.42717572125972e-09	8.09444325727516e-08	11.6571972023704	0.976908733328265
SECTM1	-0.0582599810687633	5.98745915030922	17.5243721499036	2.90015197834409e-09	7.06456505126142e-08	11.647546101594	0.960421775413103
SLC25A15	0.0704240813840527	5.86709179389828	-17.2595491760286	3.39957484815215e-09	8.03756624813115e-08	11.6462844153124	1.05002529405438
SLC16A1	0.122523219813445	6.17778866567873	-18.0882010945021	2.08308761847464e-09	5.46846415153359e-08	11.643068523493	1.08863718432502
TTC4	0.0152394141274741	5.94170979418148	17.4087860804632	3.10754611240348e-09	7.46301216205921e-08	11.6410254343869	1.01061914403793
OGT	0.0252397529380842	6.18155436149186	18.0924519390359	2.07797410259485e-09	5.4613176673376e-08	11.6361373634928	1.0176487950729
PPARG	-0.0182146819627914	5.80261353561243	17.1242991686777	3.69019566054176e-09	8.63069902141504e-08	11.6325155027844	0.987453911250625
SMU1	0.033654411156603	6.28955997079019	-18.4762899657151	1.66808199207159e-09	4.61461558205944e-08	11.6239704336247	1.02360167348819
NFIC	0.00542596388816587	6.23040589488333	18.2158069107036	1.9353857116418e-09	5.16985663955404e-08	11.6046408763314	1.00376807297462
POLR2A	-0.012959816463067	6.11772790055959	17.8193196270097	2.43617863045081e-09	6.18220930454068e-08	11.5991325348785	0.991057166899312
SEZ6L2	-0.00922881966745094	6.03576960173417	17.5808323790867	2.80437187124714e-09	6.88699453413048e-08	11.5964787659606	0.993623486468301
ZRANB2	-0.0884987257552853	6.18979389183413	-18.0524074160749	2.12669334898148e-09	5.54507374583875e-08	11.595440574351	0.94050092921505
CYP4F11	0.0165661655935665	5.7023632179636	16.9572148948391	4.08718445335148e-09	9.34406463764709e-08	11.5895747071204	1.01154897128713
HNRNPL	0.117387663213533	6.34745506183822	-18.6500768820451	1.51226252174287e-09	4.27457471956504e-08	11.5801461717056	1.08476885538888
PSMD7	0.0964751730081121	6.41310470567272	-18.961354540125	1.2713667922117e-09	3.7759097746844e-08	11.5751536686782	1.06915807629455
ABHD18	-0.00898214999177721	5.93986023053389	-17.2728133131929	3.37244530108349e-09	7.98168686336226e-08	11.5616776622346	0.993793389136933
WDR61	0.0191267655275319	5.96450884100783	-17.3281209022345	3.26183893386046e-09	7.74994702102137e-08	11.5593986464631	1.01334593608497
CDKN1B	-0.0187453132977924	6.20309789422239	-18.044799990216	2.136088731154e-09	5.56284270590949e-08	11.5577337353205	0.987090786942398
SIN3A	0.067029453810042	6.12933069133133	-17.7976388729385	2.46736988958339e-09	6.23365718011006e-08	11.557585059474	1.04755751363277
TK2	0.0410256270966125	5.78014972029428	16.981198074994	4.02744540395576e-09	9.24450508351211e-08	11.5558241333748	1.02884498346455
ESYT2	0.013454318920222	6.31468774908037	-18.4606075552409	1.68298128413183e-09	4.63662358845439e-08	11.5505162690264	1.00936944421041
UTP6	0.009787365023857	6.18271363831963	-17.9598005823658	2.24419850865798e-09	5.80467154464775e-08	11.5496739054335	1.00680714849906
OPTN	0.0232950320446955	6.00154282603691	17.4049182943341	3.11475987242168e-09	7.46747814305644e-08	11.5448199349321	1.01627795122576
IFIT2	-0.0305651481151454	6.08165470389178	17.6264390222449	2.72951984174504e-09	6.7674850262192e-08	11.5432720185088	0.979036703605769
UTP18	0.00611524600699885	6.0065640164531	-17.4042838277315	3.11594494957432e-09	7.46747814305644e-08	11.5344742236748	1.00424776180132
SNORD116-14	0.0537463333154756	6.25064984229403	18.1719427953934	1.98482845657468e-09	5.26498224386867e-08	11.5331982456856	1.03795675227739
SNORD116-20	0.0715121040527239	6.28627005618644	18.3023929870363	1.84168209265501e-09	4.96601857309892e-08	11.5313109694499	1.05081747964731
NSA2	-0.00158158572179656	6.2470798478069	-18.1521819483459	2.00755088946679e-09	5.31907827894802e-08	11.5267634195656	0.9989043290024
SRP68	0.0497568927581102	6.16591268374735	17.8614669129465	2.37676559262778e-09	6.05836488504753e-08	11.5241912647967	1.03509048697905
BRCC3	0.0192484745352656	6.0578268235639	-17.523636125025	2.9014238881226e-09	7.06456505126142e-08	11.5241490356251	1.01343142783989
LTBR	0.260703373676346	6.08582370085076	17.6069888539004	2.76117279374849e-09	6.81019713136304e-08	11.5217463693662	1.19806266750111
PHF14	0.116282243044736	6.11096242661856	-17.6790157922823	2.64591925278075e-09	6.59364251363198e-08	11.518844740891	1.08393800336658
GTF3A	-0.0193185026816502	6.18537089660929	-17.9149791910117	2.30359642896764e-09	5.93143617149853e-08	11.5164307169734	0.986698689123142
EGLN3	0.0886996735032977	5.87194087192999	-17.0638456720878	3.82875840585924e-09	8.8629767759315e-08	11.5150914854156	1.06341127903031
RNF168	0.0357629706475885	6.16016735976891	-17.8263736760484	2.42612311008613e-09	6.16354012361035e-08	11.5125811656714	1.02509880418629
EGFR	0.137662818843323	6.16783771867908	17.8142053123967	2.4434974699283e-09	6.19389996844534e-08	11.49119984912	1.1001214631449
EIF4B	0.0478225027179383	6.51962402316003	-19.4170506896693	9.9091978923716e-10	3.10176749844802e-08	11.4882681594152	1.03370355007711
TAGLN	-0.062784431249518	5.72950590692446	-16.8130489650752	4.46726417603001e-09	1.00520045828916e-07	11.4861176556488	0.957414505217791
EIF5	-0.0714157789854996	6.1889017909159	-17.8766505077869	2.35575047747579e-09	6.01466188768708e-08	11.4844228593336	0.951703591772588
FOSL2	0.000672501323902704	6.13774197591113	17.6986016358353	2.61549333204824e-09	6.52844286455188e-08	11.4815668992907	1.00046625105784
BMT2	0.0423136476706399	5.60161366077048	-16.7457684402012	4.65768079772419e-09	1.03782216330949e-07	11.4747268711879	1.02976393389696
ENO1	-0.0650838041237494	6.67755096851812	-20.5699136619011	5.40306354861575e-10	1.9281338810443e-08	11.4661058835222	0.955889789688907
HSD17B10	-0.0790270757359153	6.13228183978625	-17.654413798567	2.68468539370225e-09	6.67198364600279e-08	11.462752290256	0.946695863983754
KIF5B	-0.0731939746998446	6.41302504649684	-18.7656459741593	1.41746242885704e-09	4.07872557614355e-08	11.4573295559105	0.950531290838626
SLC6A12	-0.0263455326907031	5.7298241561696	16.7687620545224	4.59162794824554e-09	1.02811951676451e-07	11.452243537329	0.981904396076277
DPH3	-0.0382141459991594	5.8703663978551	-16.9284977186843	4.15998863222708e-09	9.47258029625467e-08	11.4327424029475	0.973859703245698
TSKU	0.0284365695505364	6.16390184207472	17.7001848706371	2.61305054247567e-09	6.52844286455188e-08	11.4267448031184	1.01990626703389
TESK1	0.0284231546092931	6.08263949835542	17.4432625287634	3.04404304499641e-09	7.32591139143025e-08	11.4244008164252	1.01989678345028
CLDND1	0.043107588026899	6.29919295836477	-18.1898853813765	1.96443947276644e-09	5.23315256949978e-08	11.423673178397	1.03033078699099
MRRF	0.0185103215999127	6.0908819381381	-17.462719544193	3.00882998038383e-09	7.26274573285638e-08	11.422018909274	1.01291303966993
TFG	0.0242990924481467	6.34301885345125	18.3582949205901	1.78381842155084e-09	4.85007487259519e-08	11.4129958965703	1.01698548787374
PAPSS1	0.116994461394488	5.9475204830806	-17.0590147925528	3.84007321415501e-09	8.87666661281818e-08	11.4071489000606	1.08447324546768
CREG1	0.0092704813969413	6.4378638719653	18.8019827829578	1.389009946738e-09	4.01564533842396e-08	11.4037038254744	1.0064464978397
RPS11	-0.0890329180595698	6.53387761135119	-19.3507178691661	1.02717042761726e-09	3.18906505441882e-08	11.3959559729505	0.940152750742501
RPL5	0.0269890735214597	6.64919457057948	-20.1873401327027	6.58347008844762e-10	2.25427096476844e-08	11.3927967961904	1.01888347991269
DENND4A	0.0407923437812445	5.98275871555416	-17.0955750781775	3.75533915686941e-09	8.75185622487148e-08	11.3774229857594	1.02867863301763
OS9	0.0910550716206454	6.35211116688873	18.3332565220697	1.80948668580754e-09	4.90235663311487e-08	11.3727292785387	1.06514886226645
TMBIM1	0.0458416761756286	6.24701606044257	17.9017838813162	2.32140791141098e-09	5.95715003243993e-08	11.3725386173303	1.03228524451648
DHRS13	-0.0372439390981357	5.97687504557137	-17.0679961205522	3.81906630258482e-09	8.8629767759315e-08	11.370015909347	0.974514840437982
STX2	0.0199909036913469	5.96223576838103	-17.0304996032767	3.90760774373728e-09	9.00563605037495e-08	11.3688006210682	1.01395308671384
CDA	-0.00747922295147524	6.40155971318282	18.5546584188817	1.59575019769263e-09	4.44455350793927e-08	11.3641827710485	0.994829212483493
TSPAN6	-0.025998677950801	6.12414515798168	-17.4657853789585	3.00332206902991e-09	7.2585050512777e-08	11.3595222243236	0.982140495271656
ZNF142	-0.0193724334618157	5.81543847230161	16.7221135178981	4.72671529694081e-09	1.05217788174299e-07	11.3583163918708	0.986661805073509
CLDN12	-0.0250944785305234	6.09798731300967	17.378703976565	3.1641355059519e-09	7.55917267996186e-08	11.3566439812216	0.982756238162137
KIF1BP	0.0348432117812494	6.13476405994172	17.4776554132053	2.98210041053268e-09	7.23016892528193e-08	11.3489052076161	1.02444548300169
HHAT	0.0891231367404958	5.65939171816145	16.5512521917234	5.25974273308983e-09	1.15396027167184e-07	11.3416543516432	1.06372345982059
B4GALT3	0.0566520521176822	6.05548648971198	-17.2295743183774	3.46176347021059e-09	8.15925860641276e-08	11.3361138627611	1.04004939809995
SORD	-0.0160373125069305	6.09013433431195	-17.321973588335	3.27393505009134e-09	7.76463163126023e-08	11.3355471444996	0.98894533889855
MAGT1	0.00586644992014517	6.14312300153182	-17.4921130144514	2.95647307458538e-09	7.18328601600591e-08	11.3350940811289	1.00407459189107
PYROXD1	0.136437369726847	6.10992046591878	-17.3837133707149	3.1546345947996e-09	7.54436644090346e-08	11.3324030079782	1.09918739847326
HEXIM1	-0.0807560092512381	6.04991526274682	-17.2087413821903	3.50571522231333e-09	8.23734876156524e-08	11.3320064024928	0.945562018095438
COA1	0.0174673456401412	6.14148513635983	17.4660529628651	3.00284186401655e-09	7.2585050512777e-08	11.3301624881347	1.01218103315353
COL15A1	-0.00178012211674749	5.81186065347703	16.6758119763255	4.86509063622844e-09	1.0766841573723e-07	11.3294421520405	0.99876687429883
MSRB2	0.0112172767877549	5.94417168917997	16.9239643074216	4.17161039000855e-09	9.4895826391838e-08	11.3246147822386	1.00780552932461
SLC35C1	0.0204517446966299	5.66801789534539	16.5187610973065	5.36833171087447e-09	1.16728829367461e-07	11.3189947112637	1.01427702613614
TOMM70	-0.0362035791609093	6.19698932842804	-17.6188517584084	2.74181996512163e-09	6.78311728493024e-08	11.3029312898188	0.975217838515224
ITM2B	0.00415194077520523	6.2488733962874	17.8040302834605	2.45812981335579e-09	6.21719012261715e-08	11.3022266563849	1.00288205118927
PNRC1	0.0172709590078425	6.19100403124603	-17.5823838995407	2.8017889911786e-09	6.88699453413048e-08	11.2964011913115	1.01204325954927
C1QTNF6	-0.0815672463467988	5.74854673901046	16.5341383830984	5.31663766338897e-09	1.1597582387215e-07	11.2941339350572	0.945030471692205
SPIN4	0.0244130839943489	6.08778639933767	-17.2388377786406	3.44241329620186e-09	8.12203277602833e-08	11.2884046022973	1.0170658460402
PHPT1	0.0495375352597156	5.93532190907581	-16.8410201312079	4.39061111838842e-09	9.9186120012733e-08	11.2844787491267	1.03493311650728
BCL2L1	-0.00129311294386119	6.03821604395032	17.0932427549997	3.76068338701261e-09	8.75537694964128e-08	11.2829543724609	0.999104083981441
PRDX1	0.106231439353448	6.53181254031999	-19.1322191446491	1.15718520309874e-09	3.49127514578231e-08	11.2746032441888	1.07641279072628
IDH1	-0.102471761163611	6.44431127496457	-18.6142894668914	1.54300357467772e-09	4.34217103135722e-08	11.2656718865346	0.931435800068089
RPS25	-0.0490806413587099	6.66757824557026	-20.1017188112	6.88450411713976e-10	2.34679387360231e-08	11.2527453502548	0.966552068841183
HPCAL1	-0.040865464178	6.1953718314005	17.5251898997807	2.89873955380213e-09	7.06456505126142e-08	11.246194423699	0.972071632472982
NPC2	-0.0132540548341963	6.44150793891872	18.5617678532252	1.5893595587495e-09	4.43215909185346e-08	11.2457017591883	0.990855060907719
RPS15AP1	-0.36729196262738	6.38370140013534	-18.2676735812643	1.87864793363633e-09	5.04781648897885e-08	11.242216488215	0.77523630351882
TLCD5	-0.025892318368775	5.76730961447699	16.4712496841924	5.53154194368317e-09	1.19409155436465e-07	11.2377774251901	0.982212904131635
SELENOP	-0.000527428017752354	5.51585170820426	16.3631205297986	5.92350093061118e-09	1.26318242534294e-07	11.2343931526136	0.999634481574689
NLN	0.152042375013103	5.9303135629162	-16.7543350313782	4.63295166179995e-09	1.03332014652196e-07	11.234073518218	1.11114136475425
GUK1	-0.0102244665867184	6.22924029653967	-17.6250908440847	2.73170104530071e-09	6.7674850262192e-08	11.2333923630528	0.99293799380242
NPR3	-0.0223074941340884	5.57640246714204	16.3488759760374	5.97735269726565e-09	1.27110575654423e-07	11.2272380523813	0.984656552118754
PJA2	-0.0533706181865049	6.07684783860002	-17.1234895016013	3.69201494983252e-09	8.63069902141504e-08	11.2271258898589	0.9636822127718
STRIP2	-0.0619935586202983	5.60244689149938	16.3439118701783	5.99624470779229e-09	1.27393705005831e-07	11.2221484067141	0.957939495244569
LSS	0.0502102033028834	6.22159728615047	-17.5738208473472	2.81607666279814e-09	6.8935021330811e-08	11.2187916588868	1.0354157748213
SC5D	0.00774186664005929	6.31683188655122	-17.9123017556839	2.30719844198769e-09	5.93402085772037e-08	11.204329353166	1.00538067715927
TRMU	-0.0828276625293957	5.85081197500514	-16.5401978569155	5.29641660972394e-09	1.1597582387215e-07	11.2017966796279	0.944205202665228
CRYZ	-0.0700165297366366	6.01872628508938	-16.9001137012228	4.23333883935939e-09	9.59178826906042e-08	11.1883524732973	0.952627083218169
IRF9	-0.00539488312773314	5.88648175624008	16.5745587127267	5.18332423978741e-09	1.13938346787781e-07	11.1866050299468	0.996267534999408
DCXR	0.121259436708389	6.27056927509645	-17.7034550935474	2.60801274984384e-09	6.52403101792809e-08	11.1856404333026	1.08768396910938
CTBS	0.0199785032533959	5.87452972886064	16.5592228698878	5.23347088312985e-09	1.14930039903656e-07	11.184473389911	1.01394437149133
UBC	-0.0389341721469999	6.7132222906698	20.3931359263178	5.91700785363884e-10	2.07586086588721e-08	11.1791375615358	0.973373786624438
POLR2G	0.0460063520151665	6.2577999085209	-17.609144366888	2.75764530839593e-09	6.80884985929238e-08	11.1565687953533	1.03240308102156
AK4	-0.00164282241062775	5.9876763492535	-16.7651819270354	4.60184500663173e-09	1.02939802259023e-07	11.1563373041977	0.998861930370916
MRPL51	0.0174538220848889	6.38595922616487	-18.1170295477263	2.04867564141898e-09	5.40921421668995e-08	11.1404692928512	1.01217154520106
LYRM2	0.247252027530087	6.30210863888615	-17.7386254167461	2.55449677972095e-09	6.40271811811993e-08	11.1354445821651	1.18694412939428
SLF1	0.00917415597092401	5.96576885872361	-16.6844829071572	4.83884474069164e-09	1.07295509740443e-07	11.1348595976065	1.00637930196771
NUP155	-0.103127798727049	6.42652378778364	-18.3057627070854	1.83813677623023e-09	4.96231747426978e-08	11.1322864234796	0.931012344006071
TMEM8A	0.285814123402912	5.88927229278138	16.4852820337663	5.48278284497704e-09	1.18468568965403e-07	11.1170544308472	1.21909801556524
FUBP1	0.0527202342403128	6.37197046901227	-18.0094893577051	2.18029470107708e-09	5.65218509397268e-08	11.1111282556531	1.03721878079167
HIST1H2BI	0.067914587611705	5.73738495639319	-16.2130470211219	6.51850416706727e-09	1.35096294620372e-07	11.0935432799187	1.04820041669733
APH1B	0.0309783514981012	5.58825076708467	16.1185793447249	6.92625383099276e-09	1.4200063846144e-07	11.0794225278222	1.02170475130844
CDK4	-0.0269038744326007	6.36623013393071	-17.9205773130689	2.29608494067485e-09	5.91876794131747e-08	11.0706530035894	0.981524459831005
KCNJ2	-0.060819945135901	5.74629281371573	16.1814340311369	6.6519667564567e-09	1.37283659426272e-07	11.0655510527883	0.958719083503072
DENND6A	-0.0724648843278344	6.03812445029348	-16.7690688517411	4.59075355299741e-09	1.02811951676451e-07	11.0640050452534	0.951011779325666
CTSB	-0.00287147356262392	5.94555559542674	16.5020948003949	5.42497813944641e-09	1.17521862831625e-07	11.0589254741965	0.998011625636667
DCBLD2	0.0463148194162187	6.18268594650372	17.1878373120965	3.55042895681103e-09	8.32528202716706e-08	11.058262517182	1.0326238461413
USF3	-0.0255594965704096	5.90316860570529	-16.4249943709083	5.69564296207627e-09	1.22028883312251e-07	11.057289214996	0.98243952137644
PDCD10	0.115272450193059	5.95275596867052	-16.5376204742166	5.30500732823023e-09	1.1597582387215e-07	11.0572862188757	1.08317958259999
BOLA3	0.0917555426595427	6.16815116383855	17.1083768333004	3.72615250248706e-09	8.69270653772237e-08	11.0395151380016	1.06566614905716
GTF2H2C_2	0.107552664502554	5.93543482604216	-16.459711728028	5.57198757757416e-09	1.20168672600771e-07	11.0345149015426	1.07739902484286
ST13	-0.0474725530014622	6.31220211117496	-17.6249044253775	2.73200279967341e-09	6.7674850262192e-08	11.0296294820502	0.967630028944345
SNORD116-8	-0.0484758919181215	5.84042804968042	16.2639786545425	6.30957771732129e-09	1.31843042530559e-07	11.0278724703348	0.966957313424077
PVR	0.131445906230409	6.08003169165584	16.8268389731056	4.42929294546042e-09	9.98624102481446e-08	11.0268432411216	1.09539098043934
P3H2	-0.0176761017103945	6.14374140206896	17.0149437858222	3.94499441440552e-09	9.08061439573036e-08	11.024077483768	0.987822611802659
MYL6	-0.0846473404140741	6.46345470252051	-18.3228532945187	1.82026977569325e-09	4.92207559528095e-08	11.0234887147702	0.943015023051502
LYSMD1	0.125789002796683	5.83529859091792	-16.2494668068177	6.36835352282692e-09	1.32564617928955e-07	11.0230673400283	1.09110428907349
RAB33B	0.0404585865995328	5.86558547889238	-16.2850676079875	6.22521410695216e-09	1.30630057495155e-07	11.0117518596214	1.02844068309652
RNF150	0.0194397701481973	5.9765140282519	-16.5185748081689	5.36896130914368e-09	1.16728829367461e-07	11.0083499048644	1.01356581371777
LMAN2	0.0766762951577214	6.41475214878956	18.0405552318231	2.14135078317982e-09	5.56959707955576e-08	11.0055623510223	1.0545856677566
AVPI1	0.106259216214946	6.3072763868075	17.5580193402481	2.84265078783137e-09	6.95110292754612e-08	11.0049487978472	1.07643351558911
NCCRP1	0.0725516692415184	6.16529508250741	17.0340902231038	3.89903304263571e-09	8.99495107684414e-08	10.9967255392999	1.05157494183372
TMEM19	-0.0402183420148961	5.9886757472042	-16.53441775702	5.31570351819761e-09	1.1597582387215e-07	10.9947580547476	0.97250775388536
WDR75	0.0339260446295577	6.12712328657554	16.9185037928269	4.18565584140848e-09	9.51121524394472e-08	10.9937848500724	1.02379441737836
NR2F1	0.00414787142253667	5.90360643899875	-16.333146009301	6.0374404826065e-09	1.2772768996836e-07	10.9931763888643	1.00287922240365
FKTN	0.0276981560912427	5.72277014234615	16.0541243090235	7.2203711126429e-09	1.47237549858617e-07	10.9919271108303	1.0193843827868
YBX1	0.0449728649963529	6.53626503050111	-18.6905209603126	1.4783228139617e-09	4.21515789613872e-08	10.9902005444596	1.03166377501787
FADS1	0.0690555119152441	6.50076943216155	18.473225329909	1.67098224978722e-09	4.61461558205944e-08	10.9893500687164	1.04902969128683
YAP1	0.102300571222584	6.48939508530915	18.4079101015433	1.73411973981983e-09	4.74534033079363e-08	10.9879277628643	1.07348391283838
MR1	-0.035089915104663	5.87763823431959	16.2546788385565	6.34717542544584e-09	1.32265638268027e-07	10.9828802834724	0.975970932076673
CENPE	-0.0579694732064457	5.69309277495907	-16.0191693958791	7.38554311832582e-09	1.49940758027674e-07	10.9825735221847	0.960615189934029
ACTG1	0.346485630037919	6.69146111814784	19.8424035177075	7.89161704382639e-10	2.60457574658889e-08	10.9824855535861	1.27145960722945
TRIT1	0.117153243939879	6.04690748812006	-16.6646264573113	4.8991772400739e-09	1.08213064783412e-07	10.9784774524032	1.08459260880759
ACP1	0.00966002714406657	6.36789077616524	-17.7812510217678	2.49123527189601e-09	6.27313366866957e-08	10.9775992986126	1.00671828770294
SERPINE1	0.0381343704117509	5.63645966603164	15.9727423209644	7.61131953362611e-09	1.53836218432289e-07	10.9766946319817	1.02678517446885
TMEM14B	0.0962357693630448	6.5175490020241	-18.5103054070271	1.63625692522224e-09	4.54628612106456e-08	10.9552238044261	1.06898067282587
COPS3	-0.0013870497655819	6.23155467107179	-17.2036675840556	3.51651137917409e-09	8.25422439763176e-08	10.9547751882295	0.999039032391081
MBOAT7	0.0972051189161976	6.23870710806151	17.2259515330763	3.46936321572989e-09	8.16874087464484e-08	10.9540199323735	1.0696991643323
SEC61G	0.0304264542210328	6.20728290029226	-17.1143394796574	3.71264275142763e-09	8.67004578730629e-08	10.9538677528504	1.02131397694955
FURIN	0.0163945565358568	5.98034908526072	16.4443408956154	5.62637043204368e-09	1.21227051224005e-07	10.9502138226891	1.01142865435464
CD109	0.0896328888212032	5.97390079682796	16.4264720906843	5.69031917011936e-09	1.22028883312251e-07	10.9489500633049	1.06409937506097
SSR4	-0.00891051124518649	6.10977240955637	16.7939927068845	4.52032109624793e-09	1.0151387759804e-07	10.9454134910517	0.993842738360708
RPS20	-0.0905889667011636	6.49746792858775	-18.3768510360608	1.76505162919854e-09	4.81050288296723e-08	10.9404818323828	0.939139276155272
CXCL2	0.0873073734945199	5.5937577023486	15.8956518838356	8.00299566898783e-09	1.59341284709624e-07	10.9335029800922	1.0623855090051
SNORD63	0.0452862289923477	6.27832503830736	17.3330453492163	3.25218419413169e-09	7.73714945935142e-08	10.9313133983451	1.0318878843317
ZDHHC17	-0.00617433022160888	5.80267650066243	-16.0404300295265	7.28459616259659e-09	1.48150393372701e-07	10.9174486847235	0.995729425364318
NHP2	-0.0738576986069079	6.08142763094747	-16.6405975339691	4.97328587196306e-09	1.09743841574652e-07	10.8989410018344	0.950094091553032
TMEM14C	0.014595376499626	6.51536710414979	-18.4071098838464	1.73490922378943e-09	4.74534033079363e-08	10.8960322874719	1.01016809133485
SGO2	-0.0147304987219286	5.77210717901855	-15.9569937352231	7.68960421762092e-09	1.54870256372349e-07	10.8906197748579	0.989841545556259
TBXA2R	0.0251811337338371	5.76565137322306	-15.9410963464972	7.76951891414609e-09	1.5620426274664e-07	10.8836806025517	1.01760744707559
RTL8C	-0.0242424938164289	6.29608221134173	-17.326842707936	3.26435003030893e-09	7.74994702102137e-08	10.8818472191629	0.983336777049182
PWP1	-0.0925064880192581	6.10405325676142	-16.6812978460837	4.84846758013936e-09	1.07404608208344e-07	10.881371092934	0.937891872299981
TRMT2B	-0.0613871469757245	5.99577393199216	-16.3809651219693	5.85678366806771e-09	1.25012226350466e-07	10.8810018376238	0.958342233004196
RNA5SP242	0.0511013150113771	6.43599702288259	-17.936909115924	2.27432326632193e-09	5.86929594118945e-08	10.8714624024466	1.03605551926242
SLC35A3	0.0282208880267673	6.05207633611245	16.5135963531225	5.38581674670527e-09	1.16926491138785e-07	10.8697065069048	1.01975380342284
TAF2	-0.0419555741476324	6.09806287572811	-16.6324651751095	4.99864314381442e-09	1.10196921584534e-07	10.8597690708474	0.971337406109408
RPS28	0.126325925617397	6.594432972676	-18.8571938494361	1.34696324870347e-09	3.93896205341083e-08	10.8579308815574	1.0915104371535
RPL21P28	0.0270335504886558	6.48687731748293	-18.1791681281978	1.97659036996738e-09	5.24922644880057e-08	10.8541823873539	1.0189148916417
MKNK2	0.000328439721598997	5.97506647181271	16.2549869483827	6.34592588385082e-09	1.32265638268027e-07	10.8338422508014	1.00022768298285
SRSF4	0.0472897793972349	6.1927274556973	-16.8858859735188	4.27063548768125e-09	9.65713305971803e-08	10.8320681672899	1.03332191964639
KRR1	-0.00487127608830165	6.0756518830174	-16.502614762973	5.42320105031069e-09	1.17521862831625e-07	10.8184971909146	0.996629182717472
LRBA	-0.0364598314742794	6.01961677451499	-16.3054553365453	6.14482264341301e-09	1.29466424679806e-07	10.7862705227655	0.975044635151007
PARP14	0.0485742760977271	5.97933856331355	16.1935596542861	6.60042656920141e-09	1.36670120048949e-07	10.7791440818926	1.03424234261251
TAF11	-0.0719202516090871	5.86579528536902	-15.9380579043364	7.78489560728891e-09	1.56219965560783e-07	10.7748875359014	0.951370864159796
LYPD3	-0.0109169897156545	6.04489946486868	16.3524946765875	5.96362179094477e-09	1.26936773609867e-07	10.7744946884878	0.992461477633452
RPLP2	-0.139337795209793	6.41090287014388	-17.659059206152	2.677318331404e-09	6.66092302515642e-08	10.7724029408064	0.907935807110278
COQ7	0.0254288581270739	5.72474252321288	-15.7313818342231	8.91287398499202e-09	1.74995125316457e-07	10.772027830308	1.01778219490813
FAM216A	0.0138055920778249	5.44490847812866	-15.6507128941867	9.40044328938533e-09	1.82255283774424e-07	10.7719041293237	1.00961523944134
NMNAT2	-0.216671052644237	5.53406213014683	15.6402608084465	9.4657134577684e-09	1.83054555175252e-07	10.7711651992292	0.860548821061798
FER	0.000432144461724465	5.96103440425667	-16.1244837642685	6.89997087922187e-09	1.41588890305973e-07	10.7707804389131	1.00029958458174
DBI	-0.11625073687989	6.21093877532315	-16.8386820927194	4.39696314514997e-09	9.92314637075892e-08	10.7653457958475	0.922582136193998
IMPA1	0.0764906844452313	5.93985495925645	-16.0761823835343	7.11821365406435e-09	1.45414026516257e-07	10.7629679121121	1.05444999819339
TSN	0.0133322266509579	6.20793282985349	-16.8248084966106	4.43486178222459e-09	9.98893572428278e-08	10.7582924599351	1.00928402699609
TMCO1	-0.0920418593516999	6.28287759277435	-17.0868588743833	3.77535369222178e-09	8.78058075118667e-08	10.7537863615308	0.93819397469691
PLEC	-0.0269364153033788	6.03060922449927	16.2830512698897	6.23322683460743e-09	1.30630057495155e-07	10.7534509784257	0.981502321194979
PTCD3	0.0105407048402301	6.13722467583076	-16.5861293477297	5.14583594466191e-09	1.13223263140784e-07	10.7480997113634	1.00733301567956
ATP6V1H	-0.0830728560271881	6.12439020319836	-16.5448998730078	5.28078325876902e-09	1.15746457626704e-07	10.7476522878276	0.944044743734259
POLR2F	0.0174166824598063	6.12250484371321	-16.5285037044466	5.33551662150914e-09	1.16276587899472e-07	10.7405279206323	1.01214548897519
LOC339803	-0.0252573682660387	5.91385616729976	-15.9757876866617	7.59628171359012e-09	1.53668271086523e-07	10.733388261099	0.982645284798868
ATP5MC1	0.0312055900581318	6.26517570760214	-16.9791701330511	4.0324597438332e-09	9.24672169572355e-08	10.7287934068671	1.02186569246054
HEY2	-0.148787644236678	5.70321552959452	15.631021118756	9.52382369534345e-09	1.8386695636344e-07	10.7207475123144	0.90200813861558
KCTD3	0.0538456874664838	6.26741156780059	-16.9639529898398	4.07030378420249e-09	9.32413923043136e-08	10.7167027609311	1.03802823575798
TMEM107	0.0195419066269976	6.07034494494426	-16.3410066992315	6.00733114890478e-09	1.27510628354866e-07	10.7163000808093	1.01363757227023
TSPAN15	0.0300840500118782	5.64359325834791	15.5861595034544	9.8115445207078e-09	1.89101996040882e-07	10.7140375972222	1.02107161061474
ARL1	-0.0404881377736846	6.00091239432821	16.1441134520781	6.81336924072084e-09	1.399375360511e-07	10.7105050900589	0.972325903994689
PGAM1	-0.0626701122216807	6.37415359260934	-17.3937416480112	3.13570805473767e-09	7.50696396877921e-08	10.710022562929	0.957490373664634
ATP6V1A	-0.0433102381343415	6.2681530596548	-16.957545409303	4.08635465246648e-09	9.34406463764709e-08	10.7066397596963	0.970425766305926
GAS2L3	-0.0145143583608026	6.05633188831539	-16.2827639832097	6.23436939750946e-09	1.30630057495155e-07	10.7058125024067	0.989989851837307
UCHL3	-0.0245457650375999	6.18631245098081	-16.6729711609799	4.87372315216368e-09	1.0775504653656e-07	10.7045585184795	0.983130089984675
MTFR1L	0.102513588393781	5.92619884639039	-15.9467586044424	7.74095202535997e-09	1.55767051371979e-07	10.6957758564163	1.07364242685738
CASP1	-0.0612285443405391	5.49060661149393	15.5197128131549	1.02552417612261e-08	1.94858125278406e-07	10.6913109008919	0.958447594119593
HSDL2	0.0113886657921108	6.22802276356239	-16.7833847043545	4.55015334633445e-09	1.02083450173804e-07	10.685492871385	1.00792526152133
TLR4	-0.0760626084018846	5.60908725961399	15.5273610600712	1.02030750067658e-08	1.9402833478728e-07	10.6850278042078	0.948643146134941
RPL22	0.0276221768482093	6.06014959597489	-16.2149552970051	6.51054175703266e-09	1.35053826692887e-07	10.6700013453443	1.01933069852776
PIM2	0.144546232157906	5.94553217209952	-15.9374472216719	7.78799009756931e-09	1.56219965560783e-07	10.6573893595949	1.10538292486752
STMN1	0.137570499122146	6.33821671924142	-17.1519920651548	3.6285551445313e-09	8.49975086625132e-08	10.6532294722362	1.10005106735482
CPT1A	-0.0385462555718111	6.09458970419912	16.3025102572807	6.15636526264424e-09	1.2959007026132e-07	10.6464997757094	0.973635545750975
EEF1G	-0.00518892495019681	6.64058898490624	-18.840989881209	1.35915787001121e-09	3.96447082927024e-08	10.6429182875787	0.996409771637839
HDAC2	0.0943730211070037	6.08314035972462	-16.2402654873059	6.40592947439926e-09	1.33125589868794e-07	10.6208367050056	1.06760133978868
TNFRSF21	0.0710956649760711	5.82556996978642	15.5800393165835	9.8515247812899e-09	1.89552632249267e-07	10.6136796093458	1.05051420120175
APEH	0.0151955114293822	6.12859401664709	-16.3589161349679	5.93934052701985e-09	1.26537871545342e-07	10.6128661280961	1.01058839032296
PRPF38B	0.0598107477322073	6.01928654682624	-16.0455086060459	7.26070574920134e-09	1.47796130664893e-07	10.608785226859	1.04232901948958
LGMN	-0.142321471549795	6.26524815198486	16.7949706549972	4.51758161882419e-09	1.0151387759804e-07	10.6050960304672	0.906060021046416
OTUD1	0.0180604683417337	5.97022239681995	15.9010367567533	7.9749352267003e-09	1.58935031101752e-07	10.6049801909432	1.01259724791591
FAM45A	-0.103703271878913	6.18850067057187	16.5177939630138	5.37160119380014e-09	1.16728829367461e-07	10.5944887733055	0.930641048790845
ABHD6	-0.0239903583888474	5.87089285814858	15.6451377540743	9.43519716995604e-09	1.82773933981871e-07	10.5776827476449	0.983508646847242
KIAA1143	0.143269937830534	6.1631072428315	-16.4083686649165	5.75591591726968e-09	1.23089291792624e-07	10.5744797258838	1.10440546943568
TRIB1	0.0219265203259828	5.93282769962105	15.7647350921164	8.71939228096416e-09	1.71674310607707e-07	10.5701554290529	1.01531438732774
TC2N	0.217723145836287	6.09365236298887	-16.1853880743536	6.63511201340112e-09	1.37139659071555e-07	10.5660974489278	1.16289685943255
ELOVL1	-0.00880312782998486	6.2284257027015	-16.601545788062	5.09634567750661e-09	1.12242467626397e-07	10.5609945751726	0.993916715324858
VBP1	0.14416304051027	5.93540575702086	-15.7742253955492	8.66517867751772e-09	1.70754112006753e-07	10.5604104137587	1.10508936507496
SLC25A21	0.00954570763772334	5.48843083607157	-15.3223784153425	1.170688625524e-08	2.15623850954376e-07	10.5601569554543	1.0066385182612
PSMD13	0.0233407365491695	6.1758720097639	-16.4166148715206	5.72593465649503e-09	1.22562906860066e-07	10.5525566470049	1.01631014736881
COTL1	-0.0448849876046079	6.15135211202382	16.3154408203422	6.10586177611087e-09	1.28883342980218e-07	10.5428634864256	0.969367092301146
GOLM1	-0.0885570314772524	6.03112936918055	15.977642089613	7.58714064540929e-09	1.53668271086523e-07	10.5397211003671	0.940462920158351
LYPLA1	-0.0154358270423278	6.19451002647296	-16.4404095016669	5.64037259951645e-09	1.21414203393361e-07	10.5304580812663	0.989357733927272
PDLIM7	-0.0338873911959844	5.81814616314379	15.4920837775585	1.04461261226852e-08	1.97826761621898e-07	10.5243493108088	0.976784768409069
EXOSC8	0.120597582165216	6.08128804358382	-16.084467708987	7.08024950996421e-09	1.44897686879993e-07	10.5202782536628	1.08718509481345
SERPINB5	-0.0119915160368574	6.03846290172717	15.9663620509665	7.64293013375955e-09	1.54202191983158e-07	10.5167603269055	0.991722562679689
PDK2	-0.0768417287822082	6.01211619647047	15.8662083363662	8.15833920304691e-09	1.61883848009025e-07	10.5040480543629	0.948130974367397
POLR1E	0.0099131795589292	6.03884185414758	-15.9368889613306	7.79082012232286e-09	1.56219965560783e-07	10.4955919155825	1.00689495395567
ARPIN	-0.0235585516124993	5.9891458641112	15.8011300984053	8.51347051644144e-09	1.68491467179381e-07	10.4915834705035	0.983803060599298
RPL35A	0.117748784460009	6.57407164843317	-18.1225843331299	2.04211646928888e-09	5.39813634746398e-08	10.4904561677524	1.08504041805568
KCNK15	-0.0340242318583251	6.00922221556315	15.8228885592689	8.39289582332053e-09	1.66288484456977e-07	10.4893209208015	0.976692124064957
NAIP	0.214073879624312	5.6906162291489	-15.2892756902515	1.1971618922436e-08	2.19702596314008e-07	10.4878455318521	1.15995905385351
CLIC3	-0.0199309132887731	5.81592796821675	15.4269845141237	1.09113623342816e-08	2.04912992583833e-07	10.4878326336742	0.986279933605241
KRT19	0.0173226881667745	6.02970457598931	15.894449988462	8.00927338529045e-09	1.59341284709624e-07	10.4837579557708	1.01207954794267
NIPSNAP2	0.00705725488892532	6.1840625391478	-16.3369992630726	6.02266061248607e-09	1.27598836482903e-07	10.4830290438437	1.00490370030584
ETV4	-0.0782986750733771	5.69565351922255	15.2808122958615	1.20403448925732e-08	2.20520799520032e-07	10.4820930269653	0.947173960867288
VWA5A	0.197036374962224	5.96755168892279	15.7231061864282	8.96160162726771e-09	1.75535179729989e-07	10.4746739479441	1.14634108829402
SNORA14A	-0.0913391590949676	5.67935919616024	15.2613245328335	1.22002320284626e-08	2.2280347545756e-07	10.4746377970716	0.938651056554771
MYO5A	0.07351702846915	5.60151912368335	15.2123160895845	1.26126320332704e-08	2.29712841314084e-07	10.4727355786615	1.05227882398243
DIPK2A	0.101448381368729	5.81275405696028	-15.3866908356497	1.12105988327886e-08	2.08500705816009e-07	10.4661333582326	1.07285000065353
SEPTIN11	0.0235803391830227	6.22035925008242	-16.4293847704248	5.6798415037864e-09	1.22028883312251e-07	10.4623713683789	1.01647895006338
ZNF511	-0.0105554141601565	5.94843844155489	-15.6572934782598	9.35960104002614e-09	1.8208171052228e-07	10.4614804747752	0.992710244539868
HMGN2	0.0300012922099168	6.4713803503069	-17.4701706027645	2.99546290499054e-09	7.25486503574538e-08	10.4602780977609	1.02101304021965
HNRNPM	0.223084404719107	6.38943851573111	-17.0813457441043	3.78807318115116e-09	8.80120075120157e-08	10.4587244046011	1.16722638827594
PSMB7	0.0745886644575963	6.38944966056208	-17.0632359987034	3.83018436789894e-09	8.8629767759315e-08	10.4469672695793	1.05306074860482
PELO	-0.152038543085532	6.1192604821764	16.0802578765807	7.09951172406347e-09	1.45161815815475e-07	10.4468401483849	0.899977885635179
COA6	0.125671761286246	6.09770685926525	-16.0191242412275	7.38575913048441e-09	1.49940758027674e-07	10.443351376317	1.09101562340711
CNST	-0.00781522855620924	5.75467343161505	-15.2681442258737	1.21440185014333e-08	2.22063441596666e-07	10.4295407257513	0.994597542408431
ARRB1	0.010138244525659	5.9699334149996	15.662868246904	9.32515254623527e-09	1.8172112542958e-07	10.4261748717913	1.00705204499035
SLC12A7	-0.0482167924581812	5.71335511750243	15.2076498144062	1.26526825678362e-08	2.30037840235235e-07	10.4198973410937	0.967130988809046
IQGAP3	0.0252528335560981	5.97190252709859	15.6514170442494	9.3960637382182e-09	1.82255283774424e-07	10.418868548069	1.01765802192621
EBNA1BP2	0.00772863057223094	6.3170076698671	-16.7129229087519	4.7538372024175e-09	1.05718488671873e-07	10.4186886100509	1.00537145329323
CST3	-0.0142171814245307	6.31713046916032	16.701085390038	4.78902038737763e-09	1.06293913146081e-07	10.4104243904877	0.990193798233331
PERP	-0.044955497973359	6.3796311044615	16.9341376166453	4.14557952789704e-09	9.44919070235932e-08	10.3930275258441	0.969319716550248
VCP	-0.0338219782956743	6.40832685392685	-17.0648617968877	3.82638308196634e-09	8.8629767759315e-08	10.3912117280118	0.97682905758412
THBS1	0.0515992976630565	6.07586065240171	15.8779673194483	8.09590863962657e-09	1.60924680087408e-07	10.385170915945	1.03641320173506
CEP44	0.0150847992190929	5.70415116491456	-15.1459195311128	1.31957500625249e-08	2.38431752909815e-07	10.3801009832578	1.0105108408906
PNP	0.0423855728895916	6.2040359997871	-16.2482935322915	6.37313150689576e-09	1.32564617928955e-07	10.379394616781	1.02981527381331
ZNF358	0.0379188820635784	5.95705740040767	15.5461630680269	1.00760555850041e-08	1.92574923435907e-07	10.3741098441212	1.0266318200097
SLX1A	0.0206723394916217	5.91483208938067	15.4567187891161	1.06961236477812e-08	2.01724829060013e-07	10.3701704523678	1.01443212567759
EIF4A1	0.0153465984800044	6.40374728265121	-17.000150228739	3.98091090599467e-09	9.14688372052437e-08	10.3651853563634	1.01069423030324
RCN2	-0.0618596724023007	6.2278813832606	-16.3056105861429	6.14421482972695e-09	1.29466424679806e-07	10.3599790542454	0.958028398889378
RPS4X	-0.0275510961671468	6.64865436134663	-18.433111336106	1.70945582173178e-09	4.6925795087178e-08	10.3546415248297	0.981084227161825
PLA2R1	0.0180304076824779	5.68239093971254	15.0916214509954	1.3694450749797e-08	2.46273669822531e-07	10.3542039035775	1.01257614919245
HSPD1	0.167454699542683	6.38354272068308	-16.8951685222494	4.24626176485683e-09	9.61153344376266e-08	10.3537475608296	1.12307533011335
FBXO2	-0.019036599979836	6.10794886425796	15.9215299540472	7.86912152724174e-09	1.57513467625481e-07	10.3522003650643	0.986891508947003
SOS1	-0.000517328327136933	5.97776407564554	-15.5735718424609	9.8939665946803e-09	1.89889330299078e-07	10.3486748101764	0.99964147961242
TRIM26	-0.0239809872478486	6.07659027119861	15.8225280856867	8.39487817237593e-09	1.66288484456977e-07	10.3432964976762	0.983515035327049
TRPM7	0.157708797046467	6.13448104137004	-15.9767920496738	7.59132933232752e-09	1.53668271086523e-07	10.3377357672185	1.11551413696811
MRPL45	-0.0242671025226906	6.4015136441647	-16.9525744726474	4.09885426125146e-09	9.35202122604616e-08	10.3376671474394	0.983320003969055
CUL4A	0.041116241123607	6.22414277913382	-16.2592346141968	6.32872672946385e-09	1.32122294126348e-07	10.337547934668	1.02890960607175
CBWD1	0.0230396848512573	5.79650646235379	-15.1945947323511	1.27654715715411e-08	2.31389369224149e-07	10.3373475669649	1.01609809286941
MGLL	-0.0526698620597399	6.1395929051724	15.9918093010701	7.51769913033663e-09	1.52483774811508e-07	10.3357345512773	0.96415041307023
HMGN1	-0.0101990607389187	6.35831459713297	-16.7568552145127	4.62570392106171e-09	1.03271213932677e-07	10.334465417546	0.992955479586283
TEX2	-0.00733217477831144	5.97246187281703	15.5308855452196	1.01791327160902e-08	1.93924324568989e-07	10.3296061673891	0.994930616640075
CITED2	0.0197891466232592	6.20056934303564	16.1676400712559	6.71113186216868e-09	1.38210586654707e-07	10.3282915270531	1.01381129798346
CACHD1	-0.0253178556928493	5.59775814317186	14.9977981288508	1.46052224134291e-08	2.59183119425257e-07	10.3263000523604	0.982604086598926
SEPTIN6	-0.0731783458528074	5.9902455517806	-15.5614072594466	9.97433531700841e-09	1.90950414337934e-07	10.3182797139155	0.95054158808662
SOX13	-0.0816401345927317	5.68525457345131	15.0389469393739	1.41979062568696e-08	2.53530868647886e-07	10.3164974726363	0.944982727802136
PRSS21	0.0319683626662646	6.28227286227147	16.4275288896263	5.68651515761306e-09	1.22028883312251e-07	10.3160177795048	1.02240610968446
SLFN11	-0.0919716355356327	5.35727625411007	-14.9638192237176	1.49511623072803e-08	2.64295352891621e-07	10.3038320703836	0.93823964281299
ATF6	-0.0346461590800819	6.2426617281107	16.2723917269631	6.2757739228901e-09	1.31377085815662e-07	10.3026048491693	0.976271175428616
ATP5PF	-0.150580287456416	6.11942015048811	-15.870103908892	8.13759901755334e-09	1.61612716488609e-07	10.2934058454628	0.90088803038556
PPIL1	0.0461947658087205	6.18168475582735	-16.0496208899185	7.24142345427363e-09	1.47535120670968e-07	10.2872086568458	1.03253792010949
TAX1BP3	-0.0202500204298821	6.21426837046849	16.1532640538769	6.77340412713475e-09	1.39241923366004e-07	10.2860761809051	0.986061804231795
ECHDC1	-0.113073325612676	6.19521128189989	-16.071565404995	7.13946524922706e-09	1.4571782558275e-07	10.2742454765632	0.924616282888462
PDZD2	0.0821907938224115	5.40752478716804	14.9060961500918	1.5559468082949e-08	2.72308575897679e-07	10.2738046133093	1.0586243867878
SCARNA7	0.03426853796407	6.00736935211363	15.5279577186581	1.01990175181197e-08	1.9402833478728e-07	10.2711167889625	1.02403749327328
MYO10	-0.028091138660006	6.222631919157	16.158008298221	6.75278428758153e-09	1.38943099409076e-07	10.2700364335614	0.980717047678787
TLE3	0.00884697447192883	6.06210387469959	15.6556621478814	9.36970780885315e-09	1.82105430102353e-07	10.2535077278724	1.00615109618237
RPL23AP7	-0.0485143665045459	6.07646160764124	-15.6891982354443	9.16430571703316e-09	1.78891947240445e-07	10.2486793722639	0.966931526417402
ST6GALNAC4	-0.0652494943027471	5.92229238262802	15.2886812429405	1.19764320859469e-08	2.19702596314008e-07	10.2472682768543	0.955780014267672
C1QBP	0.0513571689221858	6.38898252109089	-16.7575403670106	4.62373564209351e-09	1.03271213932677e-07	10.2436616403624	1.03623927421785
NDUFA9	-0.0397945101581478	6.17288410895844	-15.9586460228338	7.68134982269686e-09	1.54840554810745e-07	10.2426334954159	0.972793497099221
ALCAM	-0.0931995897263102	6.16102953058087	-15.9079473741318	7.93908106341497e-09	1.58358665857934e-07	10.2312135645521	0.937441397103049
GPN3	-0.0533858977353412	6.09458615090363	-15.7096962167004	9.04117764691697e-09	1.76639398013633e-07	10.2294080518053	0.963672006490471
DDX21	0.0440604591116801	6.30337283316244	-16.3818570695705	5.85347040988334e-09	1.25012226350466e-07	10.2287052734627	1.03101152455418
CLCN7	-0.00379694570048312	6.07446494890918	15.6545238321056	9.3767671877213e-09	1.82105430102353e-07	10.2280601352381	0.997371618053387
CAPG	-0.0828808905000615	6.034870172726	15.5372966737018	1.01357377967388e-08	1.93553608310801e-07	10.2237571594437	0.944170367028946
SNRPB	0.00038933576623487	6.11223786065236	-15.7491121077132	8.80944533117942e-09	1.73297951695785e-07	10.2216057278963	1.00026990340603
INTS13	-0.0976965819660834	6.16991960374508	-15.9184336920846	7.88501009211296e-09	1.57555332890436e-07	10.2198078986787	0.934523869066824
PRNP	0.0187670394309012	6.33829027931719	16.501012992699	5.42867749408313e-09	1.17521862831625e-07	10.217613842119	1.0130932967361
ILVBL	-0.049731383933444	5.87318728857833	-15.1575833606969	1.30912245790793e-08	2.36730386509575e-07	10.214783031181	0.966116193807176
PAM	-0.185273019793582	6.07708881849717	15.6345058691807	9.50186190405126e-09	1.8359815907498e-07	10.213938015554	0.879482624330574
CPS1-IT1	0.0549070994482762	5.47123114837727	-14.8113144990353	1.66175689384239e-08	2.8686973317057e-07	10.2129955895018	1.03879220941237
PSMD1	-0.036475830524783	6.25611355891188	-16.1731898468857	6.68725910486705e-09	1.37843240700414e-07	10.2021119634583	0.975033822261643
PCLAF	-0.0216290984733258	6.34562377747968	-16.4967484915276	5.44328719488522e-09	1.17726549473469e-07	10.1962040365694	0.985119674116839
MFSD6	-0.0110289666485746	5.75779857827142	14.9365856166577	1.52348701702986e-08	2.6868664078722e-07	10.1889978940592	0.992384449241173
GKN2	-0.0207660004966465	5.10415782475133	14.9070181951954	1.55495421060727e-08	2.72308575897679e-07	10.1859485849801	0.985709202158646
CFI	-0.00755104378130874	5.24233031181016	14.8276391271168	1.64298801131574e-08	2.84705638774205e-07	10.1831555902085	0.994779688724747
SNORD49A	-0.0148364308754675	6.03986054974195	-15.4965155872151	1.04152487148648e-08	1.97569655646842e-07	10.18306016225	0.989768867551486
SNAPIN	0.050029548706211	5.75474865792528	14.9068029372064	1.55518587789996e-08	2.72308575897679e-07	10.177344425479	1.03528612794307
SERPINB9P1	-0.0480069450919448	6.10412202551435	15.6598158431442	9.34399730621603e-09	1.8193312402103e-07	10.1740029590743	0.967271673185037
COQ4	0.0140885578911738	5.99437709051042	-15.3633795056324	1.13877898061817e-08	2.11280041741174e-07	10.1680869338369	1.00981328172192
SMC2	0.129804970534839	6.15506616858235	-15.7912031262463	8.56910652127575e-09	1.6929915557043e-07	10.1607695657737	1.09414578012396
RNF25	-0.00253175689925747	5.86828777776704	15.0647336858926	1.39489672001617e-08	2.49779324528872e-07	10.1565582549426	0.998246658745271
BCL9L	-0.0539750390774083	5.85206797009995	15.0183280119157	1.44004371551045e-08	2.56323075467422e-07	10.1506066895614	0.96327856012968
BUD23	-0.11174491641207	6.29391941919826	-16.2367939479832	6.42016909022982e-09	1.33300219865235e-07	10.1500306614776	0.925468046012723
THOC1	0.117834421613162	6.15993041456184	-15.7857913373022	8.59960373638355e-09	1.69608246748933e-07	10.14715092256	1.08510482704559
GRAMD1C	0.0312575999599335	5.37654691937435	14.7257171444818	1.76406879880831e-08	3.01568617484902e-07	10.1464145160373	1.02190253191088
TXNL1	-0.0146481212830245	6.08864333312553	-15.5785747730519	9.86111823032837e-09	1.89577507796692e-07	10.1454802248696	0.98989806681484
RPS20P14	0.0248468844180414	6.14967502413538	-15.7403537862435	8.86037223279252e-09	1.74149777473966e-07	10.1361992341514	1.01737171105067
ECD	-0.000127069341368148	6.08986207295866	15.55703601892	1.00033885514447e-08	1.91346223723992e-07	10.128858490636	0.999911926123027
WDCP	-0.073042216094883	5.74602586844964	-14.8367207009364	1.63264667130531e-08	2.84207449130656e-07	10.1285537550893	0.950631283481437
CEACAM7	0.0199750713725139	5.72897398434786	14.8024835373552	1.67200728299664e-08	2.87986231797589e-07	10.1267929415836	1.01394195952479
CYB561A3	-0.0115802881805719	6.05688243294786	-15.4639102475038	1.06447637825817e-08	2.0108830440892e-07	10.1247948899275	0.992005284988149
NTAN1	-0.0180518717892008	6.06771795118978	-15.4853495020027	1.04932363154653e-08	1.98554286834228e-07	10.1227145383061	0.987565353107642
TIMP4	-0.0431932864499096	5.55015278607366	14.6866583505026	1.81301590825389e-08	3.0947287241114e-07	10.1185464113889	0.97050443679763
FDPSP2	-0.027633956464361	6.33493431161738	-16.326434763472	6.06327713962451e-09	1.28102855311641e-07	10.1069496230525	0.981027880814266
RPS14	-0.00684508486782502	6.38669073298636	-16.5367772128968	5.30782131192068e-09	1.1597582387215e-07	10.1041642121255	0.995266586800432
DDAH1	-0.00118679011274001	6.07924133473071	15.4729974424849	1.05802486972058e-08	2.00035016552553e-07	10.0935866216867	0.999177718038692
AK7	-0.0705279255204943	5.88018216640665	-15.0021239273043	1.45618104264863e-08	2.58613676773344e-07	10.0933566688355	0.952289462912948
GLE1	-0.0417371490591516	6.09569987381962	-15.5002859713217	1.03890578477595e-08	1.97236651857838e-07	10.0882757964351	0.97148447843904
REEP1	-0.034848702579149	5.79561883061936	14.8410774617905	1.62771072467206e-08	2.83564342034974e-07	10.0858170319482	0.976134123941963
ZDHHC6	0.0167886925491743	6.05176327015112	-15.3899296149847	1.11862191181126e-08	2.08216836543254e-07	10.0813547700074	1.01170500861135
CRYAB	-0.0316817150285481	5.57534272958979	14.6424656086305	1.87018629136428e-08	3.17334210315518e-07	10.0811633812076	0.978279275982171
NEU1	-0.0434205251593564	6.33397460145617	16.2695532027419	6.28715703247164e-09	1.31494852989579e-07	10.0735768504554	0.970351584807376
SLC6A6	0.104229199611852	6.17372411493145	15.7173383943937	8.9957343698752e-09	1.7605276544437e-07	10.069355596738	1.07491993081514
SNORD80	-0.0176411500747376	6.06966893081232	-15.4044501093852	1.10776243896042e-08	2.07378576585385e-07	10.0665443219668	0.987846543703213
H3F3A	0.0709791026768032	6.53748523188109	-17.2236605694826	3.47417849740513e-09	8.17165424327866e-08	10.0547807232541	1.05042932851508
CPNE7	0.0703315654115238	5.96697346827776	15.1296265776125	1.33432836637527e-08	2.4071663159277e-07	10.050768061274	1.04995796104651
PIEZO1	0.0463536542217432	6.07085022847416	15.3961863083818	1.11392855707373e-08	2.07851424142213e-07	10.0502921399633	1.03265164292776
NXNL2	-0.00891388856205541	5.77463105871631	14.7624516267216	1.71934478639901e-08	2.95248989297497e-07	10.0469420570112	0.993840411799778
APPL1	0.0283846225638032	6.14316836029776	-15.5817704139176	9.84019838458189e-09	1.89494343090612e-07	10.0372023627464	1.01986954402452
RPL21	-0.0137404026411635	6.49116573613483	-16.9170325387956	4.18944898437251e-09	9.51121524394472e-08	10.0211207744895	0.990521089448379
SDHAP2	-0.0863023534695157	6.25610014370455	-15.9164581704825	7.89516580017358e-09	1.57620359886507e-07	10.0209266332685	0.941933847003118
SLC7A2	0.0246971543086332	6.10738104947773	15.4511863745226	1.07358186272106e-08	2.02139622116127e-07	10.0187743519654	1.01726612860344
BROX	-0.184927277325309	6.3689244236275	-16.332498618849	6.03992754349266e-09	1.2772768996836e-07	10.0122715362564	0.879693417965695
CAMK2N1	0.00666722903535561	6.1383919192003	15.5306657946506	1.01806237207504e-08	1.93924324568989e-07	10.0117262454652	1.00463206601185
APP	-0.042711284164119	6.51312263670915	17.0136616544636	3.94809321553494e-09	9.08061439573036e-08	10.0092402248064	0.970828735069648
SLC37A1	-0.00361661690985064	5.87592983931712	14.8294269849265	1.64094652389851e-08	2.845769968135e-07	9.98934764225264	0.997496291704773
RBM18	-0.0176858832553789	6.08829088624519	-15.3529219610253	1.14682672277682e-08	2.124280253163e-07	9.98324391474596	0.987815914338341
ARPC4	0.0895893883788123	6.11292711889568	-15.4027085890937	1.1090587941028e-08	2.07451218661048e-07	9.97139661016757	1.06406729059793
PYGB	-0.00736985258687172	5.86857500228418	14.8051059398294	1.66895620712378e-08	2.87677666524528e-07	9.96792105591784	0.994904633105968
PLP2	-0.0299019797294448	6.61614073265526	-17.5752248194205	2.81372866744598e-09	6.8935021330811e-08	9.96097200562788	0.979486844085842
BRWD3	-0.185389836035151	5.76798626376166	-14.626929864028	1.89074805063974e-08	3.20347141903272e-07	9.9571396625192	0.879411414759241
SNORD48	0.00350238000018334	6.35471198970243	16.1809341442377	6.65410092319644e-09	1.37283659426272e-07	9.95446936211376	1.00243061398667
DECR1	-0.113191901986143	6.13209478736883	-15.425940744226	1.09190031076021e-08	2.04912992583833e-07	9.94798139689465	0.924540290986444
PPDPF	-0.0247708403297641	6.1874049912768	15.5767245821618	9.87325239880748e-09	1.89651145110483e-07	9.9428328334908	0.982976723523975
ASB16-AS1	-0.087406019841602	5.8490363462999	14.7323531391861	1.75589669059733e-08	3.00621623062612e-07	9.93957884754667	0.941213540117539
EYA3	-0.0415571167663647	5.74279910174091	-14.5658060599683	1.97406771672985e-08	3.31512739576419e-07	9.93222930878093	0.971605716459727
ACTR3B	-0.0351343169527527	5.82556398422576	-14.6652042164155	1.84052900260258e-08	3.13302649212589e-07	9.92169617446694	0.975940895066089
ARL6IP6	0.0331144045727151	5.89531858118143	-14.7924091968731	1.68378502956134e-08	2.89360167721231e-07	9.91928437030819	1.02321860694147
SUGT1	-0.0111315392752548	5.99437673102325	-15.0170989953311	1.44126081971652e-08	2.56323075467422e-07	9.91648569307424	0.992313895272209
IFI30	-0.0740649516175154	6.5193336443478	16.9025531213497	4.22697984460628e-09	9.58689102988708e-08	9.9102692128384	0.949957613841383
LAMA1	-0.0751694975333268	5.79136003316806	-14.5962789118998	1.93204039811954e-08	3.26133559886565e-07	9.90600725595556	0.949230592393803
ITGB1BP1	0.0411854428244425	5.99174514555749	-14.9915608961864	1.46680650383125e-08	2.6009622469722e-07	9.90370160534563	1.02895896092529
H3F3B	-0.0167452485544486	6.0908392631185	-15.2203724834315	1.2543808702586e-08	2.28641697492707e-07	9.89058307937174	0.988460178632986
AP3D1	0.0190619479528706	6.13728765982124	15.3507808960401	1.14848203352125e-08	2.12562246058281e-07	9.88498565135712	1.01330040938076
RAP2C	0.0109994023494339	5.97905964814889	-14.93538585455	1.52475028348493e-08	2.68701942318767e-07	9.882616718416	1.00765334298014
UTP11	-0.00329680522549712	6.13728333566578	-15.3306475194293	1.16417553314477e-08	2.15118163442503e-07	9.86796374763054	0.997717437769177
HERC4	-0.00580350785666952	6.08362330603423	-15.1744961233474	1.29412587091057e-08	2.34203968032698e-07	9.86329243938777	0.995985395051255
APIP	0.0656991691226782	5.79936479400558	-14.5463087141585	2.00147936688492e-08	3.35130405134051e-07	9.86184624400954	1.04659202377305
EFR3B	-0.00457425499063934	5.74779405423387	14.4758169124577	2.10409582267135e-08	3.4747248368757e-07	9.86164132142936	0.99683438919542
RPP30	-0.0704167518532972	6.0724179366301	-15.1083796815356	1.35383798632764e-08	2.4365883191282e-07	9.83560237477589	0.952362848894092
STK10	-0.0569330206024439	5.58112402207507	14.2876443249465	2.40716057013289e-08	3.88531026581379e-07	9.82563302859745	0.961305557482684
SPHK1	0.0541997169965659	5.66007190207309	14.3353514916129	2.32607151954799e-08	3.76240420927454e-07	9.82343722958321	1.03828299350798
OGFRL1	0.0475162995203928	5.85700669264232	14.5905189416661	1.93990913471418e-08	3.27219975832624e-07	9.82184251420288	1.03348417610292
GNE	-0.046692769847898	6.18370647206418	-15.4004161519066	1.11076776065129e-08	2.07584940037854e-07	9.81936720179206	0.968153178693508
TARS	-0.0313320214336856	6.55387378859731	-16.9541817384701	4.09480817889331e-09	9.35202122604616e-08	9.81277174720652	0.978516428984621
NUCB2	0.0572043638726658	6.17825062514873	15.3727308990591	1.13163455753886e-08	2.10296189256549e-07	9.81240408813246	1.04044763990563
TULP3	-0.0289261348983268	6.15323023858766	-15.3005290026459	1.18808985160803e-08	2.18300757207367e-07	9.81188714651953	0.98014959711573
FAM156B	0.0719465939534297	5.98485914144829	-14.8240838010912	1.64705592506473e-08	2.85162394293725e-07	9.79765743221719	1.05113399722576
BAIAP2L1	0.053131034866169	6.12558112238218	15.1962200180828	1.27513704875268e-08	2.31317355492156e-07	9.79732067980467	1.03751416601277
PLEKHB2	-0.00906839258999519	6.16248508091826	15.30327205349	1.18588986205351e-08	2.18071969077617e-07	9.79528355418468	0.993733983122598
TRIM14	-0.0769550971456661	5.88243563103951	14.5855455219457	1.94673142688651e-08	3.28128406336981e-07	9.79450728696956	0.94805647225107
FAF1	0.0246572133296213	6.21153824449594	-15.4521393816376	1.07289693964418e-08	2.02139622116127e-07	9.79306552722822	1.01723796600392
TLE5	0.0748176594614185	6.25722834410801	15.5983680996171	9.73231836138912e-09	1.87733462040343e-07	9.79178764846302	1.05322791129861
EEF1D	0.046189062374099	6.51631700209459	-16.7050807545848	4.77711384643023e-09	1.061327851543e-07	9.79109369075336	1.03253383816513
EVA1C	0.00737488277612268	6.18742098017797	15.366035369429	1.13674493165974e-08	2.11074125968917e-07	9.78884804310615	1.00512496714955
CALCOCO1	0.0623481555264693	6.06789799404946	15.0273833858972	1.43111053337605e-08	2.55199383323146e-07	9.78881467296228	1.04416387780179
ACAT1	0.0441875290574092	6.15758378600968	-15.2811545104867	1.20375576610496e-08	2.20520799520032e-07	9.78800656292607	1.03110233816656
MTX3	0.0669736364184845	5.79487660127012	-14.4345860587523	2.16676084299037e-08	3.5653206695286e-07	9.78312554256767	1.04751698476482
MT1DP	-0.0331853425117538	5.84535527776998	14.5011143557008	2.06662557527184e-08	3.42352882446669e-07	9.77374931350734	0.977260210079042
SH3BGRL3	-0.0492251059296199	6.04551529717478	14.9274309109026	1.5331551919595e-08	2.69559133403872e-07	9.75497898642789	0.966455287792454
ZDHHC18	-0.045339332370453	5.8647131369548	14.5085024651861	2.05581990028896e-08	3.41227258013805e-07	9.74992249085494	0.96906185972736
SEMA3B	-0.108652631896975	5.86311290014948	14.498449482604	2.07053831368588e-08	3.42674090915013e-07	9.74948014544615	0.927453829309507
DCAF5	-0.0599855738916961	5.92506814934467	14.6217055159593	1.89771772868391e-08	3.21289660529369e-07	9.74424432585231	0.95927371145449
CXXC5	0.00437704626916996	6.07284129009859	14.972048903721	1.48665647379508e-08	2.63003464020184e-07	9.73657850132329	1.00303854432635
BCLAF1	0.0957775213100562	6.11597228685163	-15.0796105683735	1.38075139895422e-08	2.47916518873548e-07	9.73233763837708	1.06864118283755
NOTCH2NLA	0.0680912387545699	6.01825966446428	14.8231544924178	1.64812102310835e-08	2.85162394293725e-07	9.73164848654755	1.04832877170869
NAA15	-0.0251314317511174	6.09114196406306	-15.0161907260265	1.44216100519128e-08	2.56323075467422e-07	9.73031797700446	0.982731066145921
NDUFB6	-0.00201044481465601	5.96152815292385	-14.675655752019	1.82706944906962e-08	3.11406262293291e-07	9.7301922938571	0.998607436362901
CD82	0.152119515466547	5.81212478718897	14.3804613099333	2.25212566971844e-08	3.66355400076206e-07	9.72533898785243	1.11120077872455
TGFBR2	-0.0269638019650107	5.91516956838273	14.5705435807718	1.96746904284523e-08	3.30891203752152e-07	9.72524676101088	0.981483689525729
UTP23	-0.0466463028424329	5.90914723034315	-14.5621873089273	1.97912433589073e-08	3.31873867161589e-07	9.72450110178345	0.968184361932004
IMPDH2	0.0124230244940008	6.38095662391152	-15.9693638256954	7.62804027554057e-09	1.54037853097322e-07	9.72389240577643	1.00864816557377
MTMR12	-0.0247080411786507	6.22463671789523	-15.3939630350245	1.11559384808122e-08	2.07992227725119e-07	9.72177197058672	0.983019512502656
GATB	-0.077700156707237	5.94807928092536	-14.637356334788	1.87692149266259e-08	3.18240608544327e-07	9.721415032003	0.947566988225359
DDX18	-0.0173198771704555	6.21469562891948	-15.3559606556349	1.14448189058446e-08	2.12165762167682e-07	9.71990494370971	0.988066551160777
PM20D2	-0.055110170428129	5.86798212316056	-14.4666873987776	2.11779939577759e-08	3.49482806359569e-07	9.7133666696336	0.962520938036709
CHRNA5	-0.0109999000110619	6.13624200178661	-15.114202154019	1.34846088478355e-08	2.43074176381779e-07	9.71249653947192	0.992404443466441
TMEM135	-0.0216309298793268	6.00158606833921	-14.7592139671627	1.72323658541861e-08	2.95694969003573e-07	9.71210259636306	0.985118423573317
MED21	-0.0176400359246783	6.14716761372629	-15.1404924460318	1.32446943908749e-08	2.39126936911613e-07	9.70957894807437	0.987847306587731
ATP5F1C	-0.0667003231746098	6.42044188878553	-16.1080362783029	6.97345690109461e-09	1.42840163375874e-07	9.70426918297091	0.954819328752977
QSOX1	-0.0763947017879916	6.09592223574994	14.9761246241167	1.4824861163406e-08	2.62672617619108e-07	9.70024933751307	0.948424803485099
CPNE3	-0.035901293992899	6.17598276080439	-15.2106955795044	1.26265251677717e-08	2.29782636100986e-07	9.69799585459498	0.975422195476166
CDC42EP1	-0.0370692808490522	6.05206259729899	14.8604939341592	1.6059097079964e-08	2.80408041444417e-07	9.69281463845183	0.974632826120535
NFIB	-0.138717430549051	6.21223746704914	-15.3089506492183	1.18134958177751e-08	2.17412111992075e-07	9.68916789775716	0.908326307105429
ORC2	-0.0120437502331823	5.96840814996297	-14.6493041222205	1.86121269239334e-08	3.16046369379713e-07	9.68871202138445	0.99168665703656
LIF	0.0171905920956022	5.38023487278808	14.0699957643904	2.81823075843888e-08	4.42983979986136e-07	9.68823051677074	1.01198688413788
ZWILCH	-0.0401468407194406	6.32375141545221	-15.6819764054349	9.20812015951919e-09	1.79593728713287e-07	9.68138300928896	0.972555953460062
ZBTB44	0.0878491065275697	5.94105304992651	-14.5668960993896	1.9725473202781e-08	3.31501164443205e-07	9.67958178368122	1.06278451044138
PAGE1	0.0845990904614456	5.88806810708461	-14.4425251027645	2.15453847234818e-08	3.54776526099208e-07	9.66888374821833	1.06039302852762
C8ORF37	-0.0656879209055788	5.68340404178771	-14.1406252961672	2.67702332473775e-08	4.24587053567261e-07	9.66365699977692	0.955489602429083
SEMA3F	-0.0660029802059521	5.72050321898529	14.1650194925343	2.63005702390042e-08	4.18299946858369e-07	9.65490400760608	0.955280963036116
PKD2	-0.0737251108557186	6.06216934514462	14.8293804485898	1.64099962696869e-08	2.845769968135e-07	9.65183779700182	0.950181411897361
RPF1	-0.0574136940386733	5.8439888106721	-14.3379974484892	2.32166197737609e-08	3.76059843271578e-07	9.65075323951086	0.960985325510775
GLI3	-0.0304897399035679	5.58309320433373	14.0520509233176	2.85538497547682e-08	4.4820713027433e-07	9.64973567190368	0.979087878202111
SCML1	-0.0974220782081093	6.0272692011921	-14.7177600485089	1.77392244920311e-08	3.03026288835825e-07	9.63618366445102	0.934701699248156
HIST2H3DP1	-0.0366043786191783	6.23999638176218	-15.3223890025685	1.17068026125699e-08	2.15623850954376e-07	9.63335848084488	0.974946947937948
GABRA3	0.0440958964723237	5.59629352910237	-14.0303484765164	2.90103291207689e-08	4.52882369644046e-07	9.6269963634895	1.03103684991742
SGCE	-0.0116252959949465	5.98879845899707	-14.6083030900803	1.91572581300164e-08	3.23668200652803e-07	9.62560891487032	0.991974337842685
GHITM	0.051685747147605	6.35254717004027	-15.7109792695993	9.03353069786139e-09	1.76639398013633e-07	9.62175320644231	1.03647530777204
FUNDC1	-0.0634633550794231	6.08181274077648	-14.8303597729293	1.63988250482265e-08	2.845769968135e-07	9.61769696531113	0.956964057560834
UBTF	-0.0838744424271666	6.15295357890141	15.0255859409638	1.43287891301727e-08	2.55269278427468e-07	9.61615357383492	0.943520361783864
PTPA	0.195495727491869	6.1591843783686	-15.0457806352364	1.41314677186375e-08	2.52541933666636e-07	9.61603651283278	1.14511756927279
RNF43	-0.0703863602078483	5.7007188442781	14.0943150084935	2.76871565440305e-08	4.3610135745456e-07	9.61602704419686	0.952382911470096
CEP85	0.0247975494059437	5.89185424313428	-14.3738390494364	2.26281904898406e-08	3.67832912880761e-07	9.60695514893279	1.01733692117058
COPA	0.0322568013790724	6.40974304231904	15.9198308887093	7.87783601201143e-09	1.57549821960008e-07	9.60374621487767	1.02261054026456
MYO1C	0.0421560282336464	6.25534050586698	15.3291144218932	1.16538007911111e-08	2.15166658260458e-07	9.60134417989689	1.02965143476117
AHSA1	0.107576813773478	6.2193301725262	-15.2067184630451	1.2660692901427e-08	2.30037840235235e-07	9.59756411587889	1.07741705957505
CD276	0.0244451017713659	6.02166249196783	14.6500464955225	1.86024136289487e-08	3.16046369379713e-07	9.59731018727029	1.0170884180654
RIOK2	0.0478740898521616	5.76078472951742	14.1178915047132	2.72161537492262e-08	4.30165906905589e-07	9.58777482994089	1.03374051336851
PRMT3	-0.00648141296985708	5.8965557508637	-14.3540468498537	2.295109506245e-08	3.72816543478874e-07	9.58732149238235	0.995517503385077
HDLBP	-0.0729773476889771	6.47290593306177	16.1870830586419	6.62790112130708e-09	1.3711470444704e-07	9.58714244076347	0.950674028012049
HSPG2	-0.0146900620823226	5.92589298061832	14.4122211985412	2.20159973397928e-08	3.60180010570598e-07	9.5831188048213	0.989869289761132
SENP7	-0.0671163975758324	5.63072355352806	-13.9832387373782	3.00287813817482e-08	4.64652668006604e-07	9.57601197726374	0.954543997801255
NUBP1	-0.0344829733263295	6.20035456605289	-15.1129742992117	1.34959288112191e-08	2.4308637075665e-07	9.57115696205073	0.976381609410553
CSNK1D	0.114422915495059	6.29614961313852	15.4233199119904	1.09382142423736e-08	2.05104987751701e-07	9.56955973637641	1.08254193726539
SHMT2	-0.0251268732421154	6.42288261769043	-15.9268919158331	7.8416888742118e-09	1.57102045787827e-07	9.56561258130211	0.982734171303534
PNRC2	0.0457052493947134	6.28751588241559	-15.3917934865048	1.11722151157626e-08	2.081257920301e-07	9.56544110812365	1.03218763227666
VPS13C	0.0382381228939025	5.8741815718793	14.2800203862946	2.42040191779958e-08	3.90392368648479e-07	9.56286817714182	1.02685901914025
RAET1E	0.0235034456718813	5.62871749086723	13.9621749080896	3.04966851210378e-08	4.70617426675258e-07	9.56116920014667	1.01642477468302
ARRDC1	0.00127888042935861	5.78973519364327	14.1260457349377	2.70552866676596e-08	4.28512962692565e-07	9.56063131487319	1.0008868453789
KIDINS220	-0.0281601103144941	5.98622200652662	-14.5183534260598	2.04150767174874e-08	3.40335720547953e-07	9.56054249220987	0.98067016316156
ARFIP1	0.0262999306905627	5.98102226293567	-14.5007919708125	2.06709849334015e-08	3.42352882446669e-07	9.55415451036786	1.0183968985144
SLC25A6	-0.0877363867152034	6.50460993722822	-16.2973942675742	6.176472501343e-09	1.29893605394266e-07	9.55051116655337	0.940998033606208
RUVBL1	0.0214546705597007	6.26115591273525	-15.2780733831647	1.20626778191751e-08	2.20752803455241e-07	9.55005922383802	1.01498237154635
NCLN	-0.0626340105619942	5.99826007968908	14.5337081447223	2.01941497150781e-08	3.37391503542552e-07	9.54946393947329	0.957514333977205
CYHR1	-0.142843326925541	5.92810118795281	14.3424568000657	2.3142509483842e-08	3.75391885015246e-07	9.53302612551713	0.905732337944593
CTDSPL2	0.0258841587906709	6.13008335409964	-14.8540279309168	1.61313429297569e-08	2.81454347725529e-07	9.53068018557562	1.01810344785841
WDR3	0.14295620478298	5.94556117657763	-14.3823735795783	2.24904805132092e-08	3.66294816423379e-07	9.5291747270103	1.1041653280251
KCMF1	0.0896453328400909	6.26185447712477	15.2424156075574	1.2357582262993e-08	2.25427173565892e-07	9.5221098119273	1.06410855352867
GMEB1	-0.0979783366423129	5.71614972091983	-13.9858814932505	2.99706299190433e-08	4.64067265573579e-07	9.52034077517525	0.934341376750135
CENPI	0.0339230332917009	6.14103445938989	-14.8639583128929	1.60205339197381e-08	2.79948717821652e-07	9.51829198355593	1.02379228041415
JTB	0.0295264346310127	6.41027376438846	15.7883984274876	8.58489719249442e-09	1.694645349865e-07	9.5132489491614	1.02067703296628
ABL1	-0.016410883677621	5.99234165888478	14.459471208606	2.12869977401596e-08	3.51027972120942e-07	9.5051330832936	0.988689294738066
MT-TK	0.0240286632134115	6.35164041455981	15.5349704791191	1.01514597464702e-08	1.93691887343052e-07	9.50348300961967	1.01679487459448
TUBB4B	0.059650263264563	6.54347211552439	16.4376262672529	5.65030839810777e-09	1.21513553205634e-07	9.50330516393806	1.04221307792919
GOT1	-0.054076906239314	6.21769150393805	-15.0716103995422	1.38833865145517e-08	2.49083004403651e-07	9.50107194106346	0.963210546456628
LDLRAP1	0.0728475548699004	5.77080737647425	14.024250025452	2.91400259975873e-08	4.53976162182057e-07	9.49794400757176	1.05179063386331
GRINA	-0.009559106907131	5.9827624521942	14.4215484680832	2.18699660520139e-08	3.58827697314616e-07	9.49565969291558	0.993396034660622
TSPAN13	0.0277698519233986	6.10654177949379	14.7269313865404	1.76257039210967e-08	3.01538166182718e-07	9.48546176138232	1.01943504313122
GUF1	0.00726258646874027	5.63150331287551	-13.8559444874392	3.29805483927829e-08	5.05186648285403e-07	9.4812939795711	1.005046733409
PLA2G4A	-0.00821721264545179	6.18269005804338	-14.9248877273238	1.53585285865366e-08	2.6982571875993e-07	9.47145850198038	0.994320452184647
ENO2	0.0256657614893086	5.96161493119117	-14.3354166441018	2.3259628321765e-08	3.76240420927454e-07	9.46787638918916	1.01794933752313
RARS2	-0.0282827351160025	5.98048893376665	-14.3816889163182	2.25014942616577e-08	3.66294816423379e-07	9.46787384502501	0.980586812647278
RLF	0.0870674699394303	5.84990031391537	-14.1087925091249	2.73968889477044e-08	4.32424012907133e-07	9.46588405484169	1.06220886122892
IGFL1	-0.0529867805713226	5.3635680962065	13.7626930690285	3.53429571817606e-08	5.31400789383957e-07	9.4644230415952	0.963938640279304
PSMA2	0.0286308270540046	6.00300815925694	-14.4292408597953	2.17503241977564e-08	3.57378168598963e-07	9.46245089528629	1.02004360568053
BCO2	0.0150934095783	5.73150891723049	13.9113466209384	3.16587622698945e-08	4.86905368001428e-07	9.45126154827928	1.01051687188609
SRSF7	-0.0297096215169832	6.04419739649944	-14.5106494967015	2.05269124651769e-08	3.41203896500856e-07	9.4437051470405	0.979617450273861
NKAPD1	0.0616397186190742	5.93654310259927	-14.2437189660407	2.48454740462522e-08	3.99328488207146e-07	9.43693704918656	1.04365126590808
PAK1IP1	0.0122711768618087	6.24484758729366	-15.0555101036852	1.40374592484519e-08	2.5105836474189e-07	9.42643715760743	1.00854200815914
FAM107B	0.212331635825158	6.19672519490756	14.8960696037818	1.56678520927791e-08	2.73995462440263e-07	9.42061075484562	1.15855909639019
UQCRHL	-0.029283669573386	6.28409630065461	-15.1808449315804	1.28854474203811e-08	2.33378853000859e-07	9.41930363904433	0.979906722469365
GSE1	0.00625443490348884	5.98962377577335	14.339042595321	2.31992272568504e-08	3.76044819956853e-07	9.41533156269837	1.00434465468367
EBAG9	-0.103324206919332	5.91574112492632	-14.1662069379745	2.62779382986402e-08	4.1823124237118e-07	9.41006874680733	0.930885604813305
LLPH	-0.0243914291771995	6.03249192631222	-14.4324803070016	2.1700153527591e-08	3.56810515778726e-07	9.40776293886762	0.983235268376696
ANKRD13C	0.0903388583193849	6.01475518977797	-14.3905708274022	2.23590712022146e-08	3.64756305133843e-07	9.40707810797339	1.06462020968798
ICMT	0.0633981215843476	6.15019242863743	-14.7412887633494	1.74495767027777e-08	2.9919735909515e-07	9.40299453995644	1.04492407704193
SMA4	-0.0608673722625149	6.03637680541903	-14.4221251660243	2.18609717205472e-08	3.58827697314616e-07	9.39039540389664	0.958687567110001
POLR3C	0.00538388997479554	6.08420120821803	14.5373270005331	2.01424606490204e-08	3.37020995430753e-07	9.38671184250809	1.00373880009717
RPL13AP25	0.0387093468916604	6.39981508521373	-15.5684719410386	9.92757434171849e-09	1.90214656367876e-07	9.38144074116083	1.02719447440377
MT1X	0.0478352340293756	5.50862984642233	13.6599313971852	3.81614815942584e-08	5.66322337967035e-07	9.37598816131347	1.03371267221278
EDNRB	0.0184499765031626	5.52904694573195	-13.6414105127524	3.86950084773169e-08	5.73122761746718e-07	9.35689924549168	1.01287067239528
RAB4A	0.0277899678156654	5.76618090407219	-13.826695470884	3.37024940875166e-08	5.1418254005664e-07	9.34963581866334	1.01944925749246
GCSH	0.0383664010552766	6.09184431454629	-14.5033173948239	2.06339700777642e-08	3.42236196518559e-07	9.34496676293599	1.02695032703246
CCPG1	-0.0393716450984719	6.05016244292552	14.3839466298459	2.24651980600696e-08	3.66226023193382e-07	9.34412482455236	0.973078672178421
KDM3A	0.00129999703322158	5.92734626994315	-14.0924099366153	2.77256009076864e-08	4.36405926347794e-07	9.33781454392937	1.00090149538123
EDF1	0.087190865657288	6.2144540324403	-14.8432192982798	1.62529011185431e-08	2.83358785226264e-07	9.33758205042166	1.06229971731893
POFUT1	-0.0194140636825238	5.9076822760056	14.049316591482	2.86109296873079e-08	4.4879465874205e-07	9.33716826531326	0.986633334499393
JAG1	0.0489315788413416	5.58541753969248	13.625741813725	3.91527120598182e-08	5.79150771200899e-07	9.32610753257657	1.03449851829784
KIF18A	-0.024943286251461	5.95049858083859	-14.1242818437742	2.70899968976217e-08	4.28765377092711e-07	9.32020204578826	0.982859234940543
SECISBP2L	-0.062178562493588	5.90366260385586	14.0166649859039	2.93022195570174e-08	4.55881057535913e-07	9.3162731035812	0.957816661832515
CKAP2L	-0.0570336143484728	6.0726307417192	14.4109590076113	2.2035840071707e-08	3.60180010570598e-07	9.31482904249059	0.961238531567205
MT-TN	0.038427951804743	6.47305863745631	15.7985235063959	8.52804104730161e-09	1.68633705176902e-07	9.31208733955029	1.02699414149699
PRPS1	-0.000494062522376491	6.39391406978044	-15.4301618799017	1.08881386840774e-08	2.04670122967608e-07	9.30099262321824	0.999657600587657
DESI1	-0.0631157666973952	6.22531102310209	14.8173619474171	1.65477689366595e-08	2.85880858354286e-07	9.29696581979103	0.957194646599005
ZNF146	0.0734623240949672	6.15991452027034	14.6176219905194	1.903184935248e-08	3.219765980454e-07	9.29080585630517	1.05223892423817
LYRM7	-0.0246188066678436	5.47369308014033	-13.5343785744579	4.19416442554432e-08	6.14041803301324e-07	9.28784942504914	0.98308031674452
RP2	0.00897845928937986	5.93915060896033	-14.0560972331932	2.84696091625328e-08	4.47192162079152e-07	9.28617260560072	1.00624279929228
PKD1P1	-0.031885845382253	6.12509732206404	14.513745836609	2.04818838348947e-08	3.40703383033619e-07	9.28415878300917	0.978140866712111
BEX3	0.0292929330340886	6.26547871656691	-14.9297371381643	1.5307133349025e-08	2.69544809991043e-07	9.28198978693151	1.02051184876277
PREPL	-0.0663234284677114	6.17751454185296	-14.6595399444584	1.84786855607382e-08	3.1424772860886e-07	9.28174180498909	0.955068801684759
SLC25A40	0.0577696794296884	6.12802302632298	-14.5163938227567	2.04434606882628e-08	3.40473877350624e-07	9.27996103844242	1.04085541595946
CNPY2	0.0720414436355451	6.13441006984184	-14.5343575392412	2.01848636235288e-08	3.37391503542552e-07	9.27884094564036	1.05120310608114
RBM12	-0.0123599909569947	6.12946173696338	-14.5157235461913	2.04531791989604e-08	3.40473877350624e-07	9.27546510046025	0.99146930178976
INTS4	0.0252513866480695	6.14469739894856	-14.5541174287418	1.99045153928379e-08	3.33528413101265e-07	9.27546429147265	1.01765700129691
RANP1	0.0151140119742394	6.34700038028293	-15.20043974858	1.27148389502501e-08	2.30838002213643e-07	9.26621888586316	1.0105313026679
MYL12B	0.0173729409098277	6.45731602170399	-15.6425907910193	9.45112077657195e-09	1.82927243572989e-07	9.25389784099564	1.01211480186524
BPHL	-0.098484463993097	5.90294127617262	-13.9256672675125	3.13265523439597e-08	4.82771342094261e-07	9.25187453329914	0.934013647901538
CYP2S1	-0.088454069474618	6.03687152965013	14.2321087638477	2.50545156534639e-08	4.02122335213958e-07	9.24537801107302	0.940530041343593
DNPH1	-0.0408660623698521	6.29258484331629	-14.9722201877274	1.48648095574975e-08	2.63003464020184e-07	9.24285853420527	0.972071229418148
WDR89	-0.120538130287101	5.89610532043971	-13.8951621295062	3.20388305753042e-08	4.91097215778102e-07	9.24136192782512	0.919844481424195
ZSCAN26	-0.0522921575874115	5.45033999766413	13.4601783090342	4.43658587689521e-08	6.42629359571846e-07	9.23503474817417	0.96440286531189
PRR11	0.102252850089391	6.25121943751193	14.8184197416721	1.65355926430275e-08	2.85880858354286e-07	9.23261839754093	1.07344840497283
GABARAPL2	0.0509202986972915	6.22460840830289	-14.7360917533837	1.75131081057299e-08	3.00061422375668e-07	9.23248688763204	1.03592553254945
CCNG2	-0.0519736306277074	5.93420654802512	-13.9738948760883	3.02353711359559e-08	4.67216266152975e-07	9.23062074643104	0.964615815532037
RPL14	0.01525829835824	6.58654741599945	-16.2931940510261	6.19303398185931e-09	1.30122081979471e-07	9.22996354098292	1.01063237267565
TFCP2	-0.0323657223114365	5.96990322010445	-14.0456109322881	2.86884845986662e-08	4.49393895575403e-07	9.22766798573294	0.977815566377851
ZMAT3	-0.0583413692677055	6.15759175786061	-14.524466430679	2.0326807867945e-08	3.39248832004664e-07	9.22213872642508	0.960367595706724
COX20	0.0477794264546439	6.02167962854468	-14.1470223026514	2.66461947271002e-08	4.2291344084242e-07	9.21137598719386	1.03367268602041
SUCLA2	-0.0939245020503676	6.09245731268442	-14.3322184245016	2.33130463123969e-08	3.76820003346661e-07	9.2104641294848	0.936970478370471
DCAKD	0.119929365809612	6.26661232866996	-14.8345814617859	1.63507626276699e-08	2.84413608266073e-07	9.20862653897989	1.08668165740929
FAM117B	0.0511263757615922	5.97397119849374	-14.0261622595136	2.90992903907738e-08	4.53650985143264e-07	9.20535116168413	1.03607351651988
HAT1	0.0548212873243844	6.40513001768387	-15.3365061443932	1.1595849190234e-08	2.14443400530974e-07	9.19588705772036	1.03873042344081
CENPN	-0.0202068853792986	6.29607733073594	14.9164720186871	1.54481667977856e-08	2.71191915061203e-07	9.19291496768647	0.986091286873977
TMEM59	0.109498496582814	6.3919848801173	15.260868678991	1.22039996408515e-08	2.2280347545756e-07	9.18208447957169	1.0788531450451
CPED1	-0.0796961132765302	5.57594216200583	-13.4338746393822	4.52614835475802e-08	6.51782485966699e-07	9.18128420696835	0.946256943618636
MRPL49	-0.0518719660013328	6.16601691627934	-14.482321366811	2.09439139929358e-08	3.46370783261883e-07	9.17948947148809	0.964683793004138
RAB26	0.0391897232210332	5.99635768783903	14.0332876998982	2.89480445612172e-08	4.5221914482465e-07	9.17322477471111	1.02753655783583
EEF1B2	-3.6508703622921e-05	5.98046147964266	-14.0032962686432	2.95904841992283e-08	4.59114856403652e-07	9.17097108877697	0.99997469441521
MTHFD1L	-0.110676300140009	5.99524937684137	-14.0334724996685	2.89441333671897e-08	4.5221914482465e-07	9.16698576002409	0.926153801868882
DMAP1	0.113475181563067	6.05948487294561	-14.1870514679611	2.58840870295816e-08	4.13982257471017e-07	9.16596906817065	1.08183102831753
ARHGAP26	0.0392013775662571	5.65585836811483	13.4660002302545	4.4170242639875e-08	6.41324966085255e-07	9.16423918715506	1.02754485849106
CD63	-0.0921257971354418	6.43337351003663	15.3993125511311	1.11159149553962e-08	2.07584940037854e-07	9.15512944884082	0.938139390997733
CWF19L1	0.0867547474584918	5.95310169193558	-13.9117903589863	3.16484110905866e-08	4.86905368001428e-07	9.14902171449969	1.06197863891457
PAFAH1B3	0.05162955338551	6.06535483881345	-14.1794225625422	2.60274825963742e-08	4.15402987434374e-07	9.1467132971277	1.03643493727729
ZFP62	0.0135248994034962	5.71649123311868	13.5058559329445	4.28560277893556e-08	6.26308292574678e-07	9.14668172710896	1.0094188264595
NANP	-0.127375263993195	5.71688758253145	-13.494596236222	4.32229436678082e-08	6.30375996442574e-07	9.13730515135993	0.915495522994039
USP5	0.0243220425182551	6.06368198866103	-14.1627441125794	2.63439967952272e-08	4.18699055536669e-07	9.13718967040853	1.01700166598015
PIAS1	-0.0499334487131675	6.28287560529055	14.797529508605	1.67778771031292e-08	2.88546637920458e-07	9.13696327532861	0.965980888437841
MAGEA1	0.0480841187499907	5.83513328919971	-13.6525127815447	3.83742210069757e-08	5.68740320297415e-07	9.13639243816949	1.03389101723745
SDHC	0.00508123178096494	6.33023593186426	-14.9534410607683	1.50585933773419e-08	2.65988564690728e-07	9.12916336614161	1.00352825115896
SDR39U1	0.00891048676864536	5.92364296247756	-13.8096456323602	3.41312505990417e-08	5.17611973726105e-07	9.12070334803738	1.00619539131875
FBXO9	0.120411999943952	6.07897011092141	-14.1795772658495	2.60245661660577e-08	4.15402987434374e-07	9.11934733961719	1.0870452528907
TTC21B	0.0462336533930563	5.70642222707343	-13.4570928399088	4.44699121984558e-08	6.43364753228293e-07	9.11822537962766	1.03256575235779
RPS6KC1	0.0269325588503237	5.87601693628291	-13.7124088758813	3.66927579579111e-08	5.47729345752113e-07	9.11641095874851	1.0188435679872
BST2	-0.105714632098869	6.29511087816621	14.8074370349453	1.66624914553868e-08	2.87427977605422e-07	9.11508392276497	0.929344482227993
TIMM23	0.0566831831016229	6.3008447985551	-14.8294411579933	1.64093035124461e-08	2.845769968135e-07	9.1141829575983	1.04007184089591
PSMC3	-0.129063761481092	6.1688979440709	-14.4149686666941	2.19728719727514e-08	3.60115359678219e-07	9.11417049290399	0.914424674610826
SLC7A5	-0.037487526885635	6.51513075524469	15.7239286113067	8.95674616745458e-09	1.75535179729989e-07	9.1124439234637	0.974350315109762
MARS	0.065817324365183	6.33612325233474	14.9275107715694	1.53307056381863e-08	2.69559133403872e-07	9.09438764931157	1.04667774209524
ZNF326	-0.0637325702305468	5.87577166377609	-13.681294376787	3.75560021755191e-08	5.58425477660599e-07	9.09226552557763	0.95678549925154
CHORDC1	-0.0115866658535994	5.93850637036412	-13.7862484929155	3.47293129265512e-08	5.24938966200863e-07	9.07733078566385	0.99200089967373
BCAR3	0.00389235475502605	5.84510967548435	13.5945147579617	4.00825610391876e-08	5.90229278900067e-07	9.07084342192283	1.00270161753332
PPP4R3A	0.0154556834815377	5.94053591589482	-13.7725986315322	3.50834810175323e-08	5.28194873407659e-07	9.05893670876941	1.01077065376545
PPP3CB	0.0210021647905517	5.74377896246681	-13.4128405021222	4.59918379916081e-08	6.6104945745144e-07	9.05125413243726	1.01466406910191
COG2	0.00360743763315139	5.94625581569849	13.7646511820469	3.52914993111738e-08	5.30976648727205e-07	9.05041486423354	1.00250361404496
SDCBP	0.124639477870016	6.38842984241766	-15.0641020700037	1.39550075790902e-08	2.49779324528872e-07	9.04522051073474	1.0902352543936
MPC1	0.0067680241115673	6.04751314427797	-14.0022786725001	2.96125522866575e-08	4.59145337185995e-07	9.04505997017175	1.00470225790982
DUSP5P1	0.100127585672519	5.71766578704996	-13.3554528763555	4.80504787847988e-08	6.85890553103762e-07	9.03627410535393	1.07186824970945
SF3B5	0.0166722097494231	5.9678062835444	-13.7987749023027	3.44077156107458e-08	5.21112610632508e-07	9.03598373993489	1.01162332712546
CUL2	0.083740313363447	5.97404415705844	-13.807153665473	3.41944122433682e-08	5.18225734058583e-07	9.02919981351131	1.05976200794317
RHOU	0.0673768823939817	6.12202380736249	14.1761048042201	2.6090113878952e-08	4.16081777087327e-07	9.02875604102783	1.04780981591426
PDK3	0.0210874142122364	5.79425818978541	-13.4501761694538	4.47041337371271e-08	6.45384140595604e-07	9.02718733840283	1.01472402777532
ELAC1	0.0337148363970974	5.44677009283018	13.1858390493235	5.47437318958132e-08	7.63770368215319e-07	9.02473044149136	1.0236445464938
SELENOI	-0.0131701589908031	6.0016236674923	-13.8499839799899	3.3126293557459e-08	5.06406571993847e-07	9.02062012454773	0.990912682952407
CAND1	-0.0046922542067232	6.11029001227089	-14.1321859875978	2.69348344205903e-08	4.26901237565484e-07	9.02049001288078	0.99675286062359
SMPDL3B	-0.0180249321311573	5.72544958216917	13.3480477313693	4.83233400423047e-08	6.88924321614356e-07	9.0145074329395	0.987583794233835
APEX1	0.02097970869445	6.48764703088872	-15.4578821707676	1.06877967595532e-08	2.01724829060013e-07	9.01435874678094	1.01464827559333
NCBP3	-0.0295827863440063	5.95799530271692	13.7434194149505	3.5853834403661e-08	5.38373257031698e-07	9.01241231615217	0.97970357756143
DDIAS	-0.0358090273301025	5.81678813855269	13.4726107532382	4.39492662819901e-08	6.38928894089352e-07	9.01204219486677	0.975484579990022
FANCL	-0.0591348287676081	5.94260405374035	-13.7045233629108	3.69094731575263e-08	5.50245076661059e-07	9.00126511010111	0.959839553908888
LYN	-0.044665083809954	5.97515054722741	-13.7771193431224	3.49657504270863e-08	5.27117342577045e-07	9.00056599420147	0.969514860015663
SNORA24	-0.0457439336240557	6.48402581324969	-15.4141821852961	1.10054837175319e-08	2.06197081726589e-07	8.99672271270098	0.968790126160866
CPM	-0.0139946218674584	5.98133711526596	13.7759358920905	3.49965288495052e-08	5.27233326117314e-07	8.99310178908542	0.990346563777111
ARHGEF2	-0.0232107331402474	5.98336392565785	13.780631052747	3.48745933967453e-08	5.26379749595588e-07	8.98986794840257	0.984040273676021
NOG	0.0103519168440016	6.17961752918469	-14.2758630224871	2.4276558598886e-08	3.91286042230033e-07	8.98118638815753	1.00720120685376
FAM234A	-0.014215980769415	6.0056442430583	13.8174186776128	3.39350483264457e-08	5.15320856866817e-07	8.97926495543906	0.99019462230336
SIK1	0.0128418319643262	6.34301140678939	14.7986397634774	1.67649036111535e-08	2.88540793952626e-07	8.97827397641175	1.00894101381629
NUPR1	-0.0322908938377797	6.41267933231704	15.0661429799165	1.39354998537149e-08	2.49779324528872e-07	8.97737773222923	0.977866284195427
PIGW	-0.021894999882181	5.83748478783359	-13.459977279631	4.43726301521433e-08	6.42629359571846e-07	8.97165574205506	0.984938124611269
TFB1M	-0.0200331909692937	5.89418501933599	-13.5542987005365	4.13156365908802e-08	6.06042276235783e-07	8.96689300392001	0.986210015261094
TCEANC2	0.0198053712175789	5.85333046831332	-13.4742655816723	4.3894137120186e-08	6.38533883877661e-07	8.96652346671912	1.01382269940167
METTL6	0.120650686498378	5.92289085939091	-13.6145866294806	3.94821580333242e-08	5.82086912344452e-07	8.96539514317745	1.0872251138753
ACADM	-0.0671135534923364	6.21106447117792	-14.3458908996014	2.30856134175732e-08	3.74735127820864e-07	8.96514973549871	0.954545879561037
BMP1	0.00301683712368329	5.89575779817642	13.5418004920683	4.17072060291016e-08	6.11393375159596e-07	8.96399358167954	1.00209330004628
DDX60	-0.0463597285250851	5.82579897468414	13.4214367353664	4.56918192012878e-08	6.57564876331577e-07	8.96330317270613	0.968376699413802
RPL17	0.0393090968570081	6.6527798573907	-16.3371692477235	6.02200951318481e-09	1.27598836482903e-07	8.96160198504209	1.02762158332379
SLC9A1	-0.00834934875349576	5.57231443505415	13.1476164341368	5.63880846873295e-08	7.83362205701897e-07	8.9587249479156	0.994229386772782
SNORD31	-0.131768007483006	6.15651928379759	14.175240916059	2.61064489060878e-08	4.16081777087327e-07	8.95573919467162	0.912712245398781
SBNO1	0.087140344499567	6.10586785891152	-14.0367767056058	2.88742984833728e-08	4.5168500209709e-07	8.95311746102875	1.06226251772348
SEMA3C	0.0673556777170438	6.13972170545089	14.1181665215599	2.72107112735457e-08	4.30165906905589e-07	8.94704923590566	1.04779441535854
RPL30	-0.102576018577229	6.52913661830173	-15.5691645254634	9.92300300586819e-09	1.90214656367876e-07	8.94488457619593	0.931368491609982
SH3D19	-0.0748918588233004	5.96287595045845	13.6746973548433	3.77418550329319e-08	5.60459185368746e-07	8.94191819594201	0.949413284168614
ASCC3	-0.0687043430458928	5.97976361098038	-13.7135896508076	3.6660426412007e-08	5.47604629708193e-07	8.94126213037583	0.953493928386087
MBIP	-0.152848320484165	6.01332396408626	-13.7827577408477	3.48195145116897e-08	5.25954293606138e-07	8.94025434847102	0.899472874362581
RNA5SP192	-0.00875581578717668	5.99077710504016	-13.7160775929479	3.65924039009537e-08	5.47304461489117e-07	8.93863877056141	0.993949310571892
RBMS2	0.0561946990185822	6.02450698837373	13.7969140802357	3.44552839048213e-08	5.21487229358657e-07	8.93278852015592	1.03971974116403
ZNF623	0.02466973884961	5.876738224566	13.4646615490816	4.42151390227344e-08	6.41568970864188e-07	8.92901230083175	1.01724679773164
ALMS1	0.0334408865898732	5.81920597703833	-13.3713598064963	4.7469996966854e-08	6.7930279494109e-07	8.92446876782305	1.02345018760638
CNN2	0.0018980880912178	6.25241752026502	14.4102490538866	2.20470097104819e-08	3.60180010570598e-07	8.91838851744469	1.00131652026182
RHOD	0.147276801612055	6.0399860643946	13.8207710877212	3.38508079662201e-08	5.1506902274517e-07	8.91672799568934	1.10747704936261
CHD6	0.148201640323743	5.71134324381237	13.2077471942605	5.38248014295712e-08	7.52328420960819e-07	8.91402782412261	1.10818722440454
MFAP1	0.010988029343644	6.07803056371322	-13.9097931290355	3.16950299654095e-08	4.87135120713316e-07	8.90873897765425	1.00764539951197
MOB4	0.00035599897849431	5.86063713750425	-13.4016532685262	4.63854990442044e-08	6.66246116064622e-07	8.89928517957091	1.0002467901359
BACE2	-0.0256920116450506	6.3348752733157	14.6648868260995	1.84093942485789e-08	3.13302649212589e-07	8.89824677810255	0.982349286043294
TFR2	0.000241594111614991	5.78938827954018	-13.2881325065692	5.0594071334968e-08	7.16378174345527e-07	8.89465645355577	1.00016747429956
SCYL3	0.0943762125456176	5.83672623457408	-13.3612352709975	4.78385770631226e-08	6.83292846494469e-07	8.89393524016505	1.06760370147137
AKAP13	0.106316845928289	5.96374916497174	13.6138464178693	3.95041251426902e-08	5.82086912344452e-07	8.8926500175609	1.0764765155248
CYB5R4	-0.0876956146802447	5.50552050112955	-13.012121268238	6.26642283460096e-08	8.5342177173197e-07	8.87439706674685	0.941024627547254
FLVCR2	-0.102957712090415	5.64390474517043	13.0928581594657	5.88381303622684e-08	8.09033148310564e-07	8.87327545915172	0.931122112244431
MICB	-0.0376205683991762	6.30461507948681	14.5238960940255	2.03350256584958e-08	3.39248832004664e-07	8.87301924500102	0.974260467248552
DCUN1D5	-0.0564186453052319	6.07681020160064	-13.8550549836011	3.30022540059469e-08	5.05186648285403e-07	8.8667715422208	0.961648360346247
IARS	-0.0787313159599779	6.41047982760052	-14.9097993264127	1.55196444742511e-08	2.72237450190031e-07	8.86245726401977	0.94688996131603
ARHGDIA	0.0949732480746302	6.19125110133635	-14.152147413098	2.65472696326911e-08	4.21636363797659e-07	8.8622224303939	1.06804560307149
SNORD29	-0.0684773560978443	6.58085625514764	15.7303887662638	8.91870597961189e-09	1.74995125316457e-07	8.85682199805831	0.9536439585017
COMMD9	0.0218752950797126	5.91215341383788	-13.4568016127159	4.44797471582589e-08	6.43364753228293e-07	8.85636209811908	1.01527833757036
SNORD116-3	-0.0427477056153078	5.88755662386947	13.3857893829849	4.69500211205434e-08	6.7312713896553e-07	8.84302231648375	0.970804226393828
ATP6V0B	0.14272522111049	6.16140627153097	-14.0464614210254	2.86706647052227e-08	4.49393895575403e-07	8.84263763191064	1.10398855903418
EMP2	0.034458921458801	6.42815489743122	-14.9517383840486	1.50762989988197e-08	2.66095512236509e-07	8.84116180377388	1.02417263805132
MACF1	0.134797583438305	5.81086969851354	13.2453386862221	5.22868858731058e-08	7.3419882278617e-07	8.83417227787756	1.09793875726552
FAM49B	-0.0409123956167798	6.02284021324099	-13.675479977258	3.77197545897337e-08	5.60459185368746e-07	8.83281215327594	0.972040011113655
ASB13	0.110776555000865	5.7684151814552	13.1747284114465	5.52162732752105e-08	7.68485353645663e-07	8.82957908495053	1.07980930572296
VEPH1	-0.0184527441041621	5.74621170268314	13.1406245494525	5.66946500749181e-08	7.86186468160932e-07	8.8245317042433	0.987290982847962
PATJ	0.00157885468935204	5.89639190579275	-13.3847650829858	4.69867271743521e-08	6.73230779131133e-07	8.82330147447056	1.00109497772729
PNPLA4	-0.0128576718801757	5.98504293876453	-13.568700076165	4.08693929759751e-08	6.010406092584e-07	8.8184724340084	0.991127337449423
ZC3H12C	0.0908485928566671	5.64043668653255	13.0177572343056	6.23885408678439e-08	8.50174155656734e-07	8.81684983974963	1.06499642888531
CDK16	-0.0260814789685777	6.29045171312443	-14.4032403984525	2.21576075519882e-08	3.6172809069325e-07	8.81583407042684	0.982084128612956
RAD21	0.137370561314705	6.37053082106003	-14.680523270306	1.82083763028656e-08	3.10575882286145e-07	8.80954656689659	1.09989862588071
RBKS	0.290831763295313	5.61965952687302	12.9876835692842	6.3875036522404e-08	8.67841736546809e-07	8.80352053910809	1.22334537508716
ENO3	-0.0133354771735278	5.77215850609833	-13.1377485432878	5.6821276839472e-08	7.87464285034406e-07	8.79360378065807	0.990799140939796
ARSA	0.038476338718363	5.77875733482315	13.1345953354424	5.69604619962087e-08	7.88436358503885e-07	8.78816876916464	1.0270285866907
CALR	-0.00483226990970276	6.5242602278869	15.3234454976971	1.16984592149015e-08	2.15623850954376e-07	8.78522357078846	0.996656128967601
ILK	-0.0533706323365136	6.25368111363532	14.2446513103471	2.4828769715665e-08	3.99328488207146e-07	8.78501096171755	0.963682203319968
PDCD4	0.00295621993531736	6.32469724960246	-14.4806715771477	2.09684820920814e-08	3.46526166788022e-07	8.78488551981999	1.00205119634418
PDGFRL	0.197624558119342	5.61124299344244	12.9521633688586	6.56805408220121e-08	8.87620042505287e-07	8.78079070861204	1.14680854397021
IFT46	-0.107186583432609	5.77603107733207	13.1174331525727	5.77245447790879e-08	7.96817179855395e-07	8.77908837140313	0.928396775191201
GDI2	-0.0531792968605795	6.47818709157403	-15.0892030085826	1.37171352096912e-08	2.46487530333703e-07	8.7776837732213	0.963810018842546
FRMD6	-0.0160501990900229	5.69362556245064	13.0111438443022	6.27121744184908e-08	8.53565763732963e-07	8.77081759713784	0.9889365053828
HDAC6	0.202407160391514	5.85268354561251	-13.2349288205537	5.27079245790005e-08	7.38978692117736e-07	8.76910797043845	1.15061657693266
KPTN	0.0447597735954549	5.62535000820223	-12.9482748453152	6.58815413655465e-08	8.89809889561039e-07	8.76885654906299	1.03151140571032
CERS5	0.0849590643752569	5.96811048611821	-13.4707264089245	4.40121332921267e-08	6.39435822047635e-07	8.7669395512378	1.06065764540329
ATP6AP2	0.131481547044764	6.35743916448487	14.5740480224011	1.96260331752973e-08	3.30316117679157e-07	8.76666132992102	1.09541804167385
TAPBP	0.066754597134307	6.35628480335158	14.5647034610457	1.97560692910171e-08	3.31527455207597e-07	8.76299034793757	1.04735795603955
YBX1P2	0.0156486122305652	6.15044495940595	-13.9121437864087	3.16401692425641e-08	4.86905368001428e-07	8.7629443963892	1.01090583116037
COPS7B	-0.0333263338538008	5.87626481526089	13.2626051044732	5.15965694301315e-08	7.27509836382685e-07	8.76115815361835	0.977164709302965
ADGRE5	0.207838133462166	6.22452618555398	14.1121737145158	2.73295753358812e-08	4.31659869361127e-07	8.75910956747743	1.15495619427762
GFPT2	0.0592395588761097	5.65838979618943	12.9553427926778	6.5516689630803e-08	8.85929943444588e-07	8.75680652102377	1.04191642440828
ASNS	-0.0376870164497704	6.25759618422384	-14.2216431423822	2.5244590128381e-08	4.0460434662603e-07	8.75655320791828	0.974215595521573
PPHLN1	0.0381103447550184	6.06780975799814	-13.6900084526614	3.73120317900802e-08	5.55883557764932e-07	8.75435298468119	1.02676807523303
CCT5	0.0331525305276766	6.56432445255004	-15.4943873916149	1.04300639064021e-08	1.9768649755877e-07	8.75367297935602	1.02324564779272
TOM1	0.108060362214609	6.08332501810089	13.7275810589859	3.62796693511599e-08	5.4369512356374e-07	8.75353250009975	1.07777823823281
MTRR	-0.00111942190021279	6.3445329887905	14.5093199857859	2.05462799799262e-08	3.41227258013805e-07	8.75324662464061	0.999224376817298
TIA1	-0.0498241602946751	6.19418857770301	-14.0220224675203	2.91875570921427e-08	4.54406691497919e-07	8.751491130623	0.966054067120335
PSMA7	0.0364068683983724	6.25929944140845	-14.2129729540356	2.54032450623227e-08	4.06861650756233e-07	8.74649004604341	1.02555642420641
S100A10	0.00834470732186322	6.55928663740491	15.4497227613346	1.07463468403709e-08	2.02171182444177e-07	8.74144567590575	1.00580087061786
CTC1	0.0930491293206617	5.82774963426235	13.1362044218383	5.6889389344797e-08	7.87930117189702e-07	8.73265747819459	1.06662210280251
SNORA71B	0.0675460048376774	6.13109912232493	13.8237942446774	3.37750362571355e-08	5.14933241949981e-07	8.73087119639682	1.04793265444821
FYCO1	-0.054769343787174	5.68221352042171	12.944666583525	6.60686533731324e-08	8.91282914582972e-07	8.72825507440853	0.962748353756596
SARS	0.052238450516377	6.29957577543733	-14.3113991833275	2.36640583634501e-08	3.8222307564557e-07	8.72279547718764	1.03687246248969
CRLF3	-0.054689412572685	5.83052753921098	-13.13180480617	5.70839475174545e-08	7.89489314024291e-07	8.71654132911773	0.962801695436435
RPL7L1	0.0101233500054198	6.29339148812112	-14.2656450019169	2.44558542784708e-08	3.93897923741886e-07	8.7116124534336	1.00704164814333
MNS1	0.0155565965460665	5.82645150424703	-13.1155459649471	5.78092427054915e-08	7.96817179855395e-07	8.70816070178076	1.0108413572258
ADORA2B	0.0434279950325993	6.08162937131787	13.6536389851248	3.83418426109181e-08	5.68629443760233e-07	8.70355213504209	1.03055963775593
EEF1A2	-0.062557553778057	6.17481136868146	13.9057715965585	3.1789126496433e-08	4.87924637131744e-07	8.70284697570336	0.957565079564027
PCSK1	0.0146547262809464	5.70701531688451	-12.9400149085759	6.631072633097e-08	8.92602913912607e-07	8.6985520748913	1.01020964861953
ZNF32	0.0425774844325813	5.56365463863863	12.8160730466882	7.3129408589762e-08	9.67672400221074e-07	8.69444172518178	1.02995227198552
DDX10	0.00627602838394124	5.87498462404868	-13.1810845278167	5.49454037196975e-08	7.65648612296627e-07	8.69220642626702	1.00435968728471
PRMT9	0.0143457588944837	5.67853093082092	-12.8887174670738	6.90451537575387e-08	9.20024659666526e-07	8.68282893782688	1.00999332541437
LONP2	0.055721405357841	6.13113895193823	13.7611414466487	3.5383790728043e-08	5.31664734498536e-07	8.68222582754223	1.03937870439686
PRKAA1	0.0355404721878169	6.28906880642751	14.2250111769279	2.51832498797083e-08	4.03904665732204e-07	8.68101892883643	1.02494072135413
UNG	-0.0703485121932161	6.18327302865222	-13.9017961474082	3.18824435917889e-08	4.89028293615089e-07	8.67911749098486	0.952407896844114
EEF1B2P3	0.00996055383376467	6.2962521116883	-14.2378234981669	2.49513836930068e-08	4.00748700537681e-07	8.67727426406764	1.00692801825556
PPP1CB	-0.0190875660507649	6.28154419641452	-14.1891193169146	2.58453672842073e-08	4.13652658306945e-07	8.67135908039425	0.986856645657957
BHLHE40	0.0708509802309108	6.34888018340367	14.4145152841372	2.19799821091745e-08	3.60115359678219e-07	8.66913152612232	1.0503360464318
QPCTL	0.0330285055894269	6.0242379743394	-13.4615774556732	4.43187616726263e-08	6.42629359571846e-07	8.65433102787296	1.02315768566638
HBS1L	0.0975996075282262	5.99934751102439	-13.3925947590943	4.67069393000361e-08	6.70062680071309e-07	8.64988805653392	1.06999170144188
ATP6AP1	-0.0195441087766673	6.40686813327239	14.6080865811104	1.91601824634437e-08	3.23668200652803e-07	8.64603475898047	0.986544402993708
DCAF1	-0.00926344283217078	6.09684936127521	-13.6162915944946	3.94316106722223e-08	5.81769093115559e-07	8.63879965639725	0.993599640835052
GJB5	0.0353385113644608	5.59925429563626	12.7690250199812	7.59143124800356e-08	9.97013791104965e-07	8.63857316286994	1.0247972514051
RHNO1	-0.128752052278012	6.20948772039478	13.9082512248588	3.1731071841922e-08	4.87361096030703e-07	8.62766013411818	0.914622266876048
CDC25B	0.00760784367652386	6.14076456032184	13.7141541769138	3.66449797178236e-08	5.47604629708193e-07	8.62524025781447	1.00528728400582
TANC2	8.38214751461886e-05	5.70550092441447	12.8399820834033	7.17568996861781e-08	9.54487962686443e-07	8.62042602733659	1.00005810230704
RNU2-2P	0.00195700793926971	6.27140712180503	-14.0823294041444	2.79299954174972e-08	4.39320361804558e-07	8.61557383009858	1.0013574149903
UBE2V2	0.0600802417228934	6.06446744091639	-13.503099233424	4.29455451265324e-08	6.26821424482723e-07	8.61476989150809	1.04252374369449
PPP3R1	-0.0159544110529645	6.14757018899286	-13.704527555761	3.69093575573188e-08	5.50245076661059e-07	8.59992868164419	0.989002168207419
MOB1A	-0.00747355677967851	6.25685141461681	-14.0126211696073	2.93890911549268e-08	4.56921343013868e-07	8.59476257502778	0.99483311967395
FNDC3A	-0.0217025613923974	6.07183347716624	13.5029076969251	4.29517723768756e-08	6.26821424482723e-07	8.59410266456026	0.985069512494099
MTMR4	0.12863962841835	5.88867001791688	-13.0813628593294	5.93670269954957e-08	8.14833851893105e-07	8.59379357961068	1.09326233677879
LPP	0.0435750797954472	6.26442049622703	-14.0276361489144	2.90679349634226e-08	4.53471698517492e-07	8.58852693941915	1.03066471009815
PFKFB4	0.0844158629273525	5.66080078917242	-12.7465583394419	7.72846759649965e-08	1.01222254512284e-06	8.57820017428626	1.06025836329566
NSDHL	0.00284247673548051	6.2526186973388	-13.9770975143786	3.01643881644062e-08	4.66434977174592e-07	8.57594768655542	1.00197219696222
VTA1	-0.0204060435003688	5.99195421403035	-13.2850739931631	5.07130588346413e-08	7.17173715618807e-07	8.57121037763214	0.98595517041993
RDX	-0.00572608658436133	6.2978144389913	14.1053820333249	2.74649680918181e-08	4.33199175586348e-07	8.56634738945422	0.996038845380935
SLC25A26	-0.0424676354043433	5.79329164806691	-12.8902874981619	6.89596671333552e-08	9.19959017324007e-07	8.56606549691065	0.970992706793222
METTL14	0.0252226459709533	5.92438304376839	-13.1170655679345	5.77410315730134e-08	7.96817179855395e-07	8.55374448162328	1.01763672822524
TCTN2	0.0564800645051924	6.00972649187851	-13.2896711668189	5.05343265834093e-08	7.15976107219904e-07	8.54410810046546	1.03992541836336
TMEM267	0.0214773454538784	6.1446650611302	13.6175036774725	3.93957186770374e-08	5.8161526752738e-07	8.53515486567835	1.0149983241892
MAPRE2	-0.0128361239640288	6.04014189132279	13.3500043385808	4.82510804656132e-08	6.88323814337377e-07	8.5348411862767	0.991142140916299
KIRREL1	0.075152259131729	5.94873328299201	13.1426379841041	5.66061838378762e-08	7.85914062415353e-07	8.53466350948004	1.05347221142559
ARMH3	-0.0286694697057042	5.85601095987829	-12.9429140092374	6.61597442578357e-08	8.91984887310927e-07	8.52299880425036	0.980323987861775
PRPF38A	0.0383709914869924	6.22572855396188	-13.8160894991991	3.39685114397603e-08	5.15486267623048e-07	8.51440495042301	1.02695359463422
PRR3	-0.0342768577743819	5.96824847530788	-13.1491304666621	5.63219383257942e-08	7.82919506648091e-07	8.51004879858025	0.976521113467381
OASL	0.1603716853973	5.80159264498515	12.835058509964	7.20372329708437e-08	9.57102015021e-07	8.50975044405305	1.11757502484066
ZFP36L1	0.00220512423889045	6.09503376816815	13.4459376444411	4.48483272277226e-08	6.47056819680327e-07	8.50107259763409	1.00152964436325
ACOT2	-0.0492469011492178	6.01309507589501	-13.2461845471348	5.22528351202719e-08	7.3419882278617e-07	8.50096243237725	0.96644068737759
SEC23A	0.0118301846059994	6.20138616422103	-13.7232090956398	3.63981821517798e-08	5.4511349650131e-07	8.49382405997418	1.00823377167517
LDHB	0.00103079349478308	6.5441140702928	-15.0271203237647	1.43136919320877e-08	2.55199383323146e-07	8.48838573819287	1.00071474691458
CHAMP1	0.0196076912906719	6.06074080687514	13.3391105041275	4.86549013363017e-08	6.92548868915313e-07	8.48575686429326	1.0136837936304
SNORD36C	0.0227144731253968	6.22511719293633	-13.7798912536235	3.48937755982188e-08	5.26379749595588e-07	8.4843764625607	1.0158690702671
SPPL2A	-0.0085696952413257	6.17007303000008	-13.6201576189884	3.93172546555942e-08	5.80832327994254e-07	8.48135722685874	0.99407754718217
EID1	-0.0423303538405579	6.2539336545899	-13.853036171653	3.3051574611762e-08	5.05602754559968e-07	8.47470108453793	0.971085107290746
TTC7A	0.0989010125091808	5.81640822906397	12.8112871243637	7.34075605103151e-08	9.69913599946122e-07	8.46771053553934	1.07095733918151
TP53	-0.000232699299084456	6.35226914190148	14.1699891282982	2.62059933477129e-08	4.17377044678114e-07	8.46667958588349	0.999838718144238
SYP	0.00252224065473821	5.26623955372228	-12.4398296698583	9.89463293838889e-08	1.23691035402224e-06	8.44662594597476	1.00174981313799
OPHN1	0.00619121211291879	5.69753141144	12.6127783099175	8.6022400746797e-08	1.10003673608964e-06	8.43899017352723	1.00430064255452
HMGCL	-0.00144849777067406	5.84739813120261	12.8218648282154	7.27943288756802e-08	9.65252098205854e-07	8.43510667878907	0.998996481715801
RPRD1A	0.0222391869822147	6.06089507011968	-13.2811150619643	5.08675280897634e-08	7.1891304086764e-07	8.43489791029717	1.01553445418044
CRAT	-0.0225852748809817	5.83628822432599	12.7967578856252	7.42590523777714e-08	9.78651181336365e-07	8.42741836729948	0.984466981700628
ICAM1	-0.0938146796068965	5.71832226603643	12.6097858532505	8.62297405603341e-08	1.10165787411005e-06	8.41715448965103	0.937041806198687
SLCO3A1	0.0385251542872575	6.03867170929785	13.2010597115565	5.41035142173302e-08	7.55761566489055e-07	8.41630890817113	1.02706333820194
NIPSNAP1	-0.019516113856464	6.13934579419895	-13.4526658012498	4.46196722819031e-08	6.449801868648e-07	8.41240917838076	0.986563546678976
ATP5MF	0.0374399889382036	6.31276640188736	-13.9638821296408	3.04584676575315e-08	4.70345465064477e-07	8.41102266205175	1.02629109288685
DCP1B	-0.0547175297725704	5.50128845917656	12.4387816335672	9.903080686397e-08	1.23728916737758e-06	8.41066493916591	0.962782931232529
HSBP1	-0.0389768843266348	6.24560255496572	-13.7339888251034	3.61067290197157e-08	5.41458689482132e-07	8.39913970360372	0.973344969515192
SLC39A14	0.197130283812747	6.23027402260686	13.6875093400486	3.73818233175102e-08	5.56560275585799e-07	8.39842248899536	1.14641570910756
SUB1	0.0974576378615107	6.43809068092057	-14.410503648477	2.20430034879236e-08	3.60180010570598e-07	8.39465858114731	1.06988641315368
DNASE2	0.0107498471942472	6.27983022521828	13.8194397137363	3.38842358602963e-08	5.15234396014187e-07	8.38307036775919	1.00747905573891
DAAM1	0.107675427985401	5.47808541593831	12.3928640722597	1.02810090961346e-07	1.2782142991106e-06	8.37938116940858	1.07749070803338
RNF213	-0.0384786350453925	6.05177143445082	13.1768542101042	5.5125519858703e-08	7.6769009027617e-07	8.36790639061722	0.973681182069977
PFDN4	0.024999103008287	5.65886009155313	-12.4930273763848	9.47595025276611e-08	1.19702006539229e-06	8.36687162823497	1.01747905948766
RPS27A	0.101737204159493	6.48714458342528	-14.5839983558836	1.94885907558468e-08	3.28244781912084e-07	8.36329128595795	1.07306480318724
STRAP	-0.00686287714454762	6.27877644002769	-13.7906516858583	3.46158961467827e-08	5.23571160328722e-07	8.36298475022467	0.995254312585279
G6PD	0.0768187384462028	6.32387846828916	13.9371080800188	3.10638741089395e-08	4.79046469124962e-07	8.36263735902758	1.05468979653111
BCAT2	0.0179602858104349	5.95848296944428	12.9370773027045	6.64640959466187e-08	8.93977318801427e-07	8.34450865168842	1.01252693434965
MAN1A2	-0.0964122606300482	5.90506892589536	-12.8214251007198	7.28197103729886e-08	9.65252098205854e-07	8.34000018474176	0.935356174789616
P2RY6	-0.0400537852379563	5.7540512796023	-12.5601102053331	8.97522021928303e-08	1.14325183819412e-06	8.33672515263562	0.972618686455427
PTPN11	0.0762111790177972	6.2588874050618	-13.6862626722042	3.74166915002847e-08	5.56716493273618e-07	8.33130957827961	1.05424573052682
SUPT16H	-0.00365115812174322	6.37928216554729	-14.0957572693327	2.76580902927648e-08	4.35944185090721e-07	8.32870371656602	0.997472409791174
ZNF292	-0.000222642840552065	5.93294745561792	-12.8410169476159	7.16981286525641e-08	9.54261981524424e-07	8.31492536431546	0.999845687650175
EIF4E2	-0.0636219214910594	6.09833713690397	-13.2290923199346	5.29456005815444e-08	7.41855565449014e-07	8.31400030849543	0.956858883554071
CRY1	-0.0185135954934335	5.8376106402396	-12.6659179670856	8.24293275978987e-08	1.06602684768313e-06	8.31295934381244	0.98724934081051
EZH1	0.0314850653555474	5.7719582792284	-12.5538966074292	9.02036970286953e-08	1.14836245063454e-06	8.3068173258633	1.02206366491732
MRPL48	-0.0239437013081538	5.81996128056234	-12.6241032741588	8.52426151979189e-08	1.09373937556476e-06	8.30654729602121	0.98354045425145
MPI	-0.283845883046718	6.05057620798207	13.0935393503798	5.88069501181487e-08	8.09033148310564e-07	8.30098457556774	0.821398442555038
GPRC5B	-0.0434658121644251	5.71551409040308	12.4606748846184	9.72822595159799e-08	1.22078545334366e-06	8.29955182924473	0.970321125405921
TMEM184B	0.00660316697881095	6.17267411411737	13.4009114132589	4.64117330294152e-08	6.66246116064622e-07	8.29866965103242	1.00458745688413
API5	0.0787832061246366	6.14885027047115	-13.3387441181484	4.86685465479696e-08	6.92548868915313e-07	8.29764344087285	1.05612690916934
TOE1	-0.0294606865631323	6.02148119781164	-13.022451616443	6.21599183649076e-08	8.47564403305149e-07	8.29732766901248	0.97978649643955
GALK2	-0.0227859749565508	6.03185914001837	-13.0377985479188	6.14188378336934e-08	8.38962223255815e-07	8.28823102384929	0.98433003740586
CBLB	-0.276487646434486	6.04260127051209	13.0526586322376	6.07104137444434e-08	8.30775997309372e-07	8.28466571118784	0.825598556579287
IFT80	-0.0917559643436196	5.97613026513612	-12.8968178312311	6.86053298496558e-08	9.1659886952696e-07	8.28252607705119	0.938379912504168
TMEM147	-0.273044486985611	6.25772661156619	-13.6280038380934	3.90862730893135e-08	5.78542703231907e-07	8.28219573965893	0.827571296672536
MTRF1	-0.0264306300608425	5.63045756449423	-12.3663387395075	1.05064504098677e-07	1.30241430583588e-06	8.28191343297412	0.981846480151431
RING1	-0.00861236437754155	6.07097046910991	13.115525715564	5.7810152240483e-08	7.96817179855395e-07	8.2755541003473	0.994048146787895
PTRHD1	0.0561108215487724	6.20926367360763	-13.4748342050407	4.38752112984661e-08	6.38533883877661e-07	8.27544574894011	1.03965929420633
ARID5B	-0.0288641504089314	6.19643864648363	-13.4365255287988	4.51703372706404e-08	6.50880336229752e-07	8.27228635672694	0.980191709534318
TIMM23B	-0.0424771297744355	6.33072425409569	-13.8441721051023	3.32690793994256e-08	5.08249166825072e-07	8.26771466328076	0.970986316715264
RTL8A	-0.0151067348270944	6.29921758787226	-13.7202715923471	3.64780469295826e-08	5.45951581798649e-07	8.25380521735764	0.989583441410117
LYRM4	0.121314425812165	5.65664016302245	-12.3567459187981	1.05892989080307e-07	1.31083467620875e-06	8.25352475449524	1.08772542756375
RESF1	-0.0285276477507203	5.77548557343279	12.4805249608778	9.57258746035544e-08	1.20540418101121e-06	8.25221455975246	0.980420361866258
SGF29	-0.0135628200050371	5.94304697671005	12.7845387111378	7.49834776596953e-08	9.86490579648491e-07	8.24646429149466	0.990643021088446
TAF1B	0.116819633008235	5.79786384608555	-12.5179257166946	9.2866425668915e-08	1.17701237283704e-06	8.24635805306594	1.08434183500691
DISP1	0.0567017500674024	5.75715284969057	12.4543259328689	9.77858505393936e-08	1.22508559543018e-06	8.24380606322137	1.04008522633219
SVBP	-0.00306975627059803	5.39973836598402	-12.2048737731253	1.20001008200261e-07	1.45549815522346e-06	8.24259691631531	0.997874469242606
MRPL27	-0.00573126553766976	6.01688709961876	-12.931100447907	6.67773339655997e-08	8.96606425890848e-07	8.2282237589222	0.99603526983013
HNRNPA0	-0.0278930723313725	6.10079237173211	-13.1313146496843	5.71056677949178e-08	7.89489314024291e-07	8.22711833646355	0.98085169869939
GPLD1	-0.0104235522553183	5.66239758676722	-12.3289014437637	1.08338260731051e-07	1.33531437497921e-06	8.22560678720053	0.992800982112544
ANGEL2	-0.282581989105793	5.88111096858714	-12.6381878611639	8.4283518003873e-08	1.08570291465903e-06	8.22264596417592	0.822118355887944
PEMT	0.0588387745527819	6.1589928221643	-13.2622156736907	5.16120292700943e-08	7.27509836382685e-07	8.21399879984273	1.0416270175969
RPUSD4	-0.056680170648301	5.78220236544676	-12.4544227558502	9.77781494175667e-08	1.22508559543018e-06	8.21328615065656	0.961474052806111
FAM72B	-0.169021278078067	6.26768498037152	-13.5623065247989	4.1066854181015e-08	6.03167770186625e-07	8.20401244604241	0.889445875146417
TEX261	-0.0117367908883938	5.98466579460482	12.8277151904468	7.245755403211e-08	9.62126788685675e-07	8.2036949162371	0.991897678676085
BMP6	0.0304587716595784	6.17799912873034	13.2984821281716	5.01936795490765e-08	7.1195991019419e-07	8.20178342761302	1.02133685539609
SNORD15A	-0.00352350064153981	5.9918417088251	-12.8360565895595	7.19803092743987e-08	9.56902376902208e-07	8.19919132314214	0.997560675463822
SMYD2	0.0115698883127263	5.99311722876207	-12.8433755367159	7.15643773573487e-08	9.53037209600284e-07	8.19852635535566	1.00805187887568
SGTB	-0.00156057010194178	5.60902525117092	-12.2517696508123	1.15438162683075e-07	1.41228534797685e-06	8.1982271571833	0.998918880065483
KAT8	0.0669433796249382	5.83981094818724	-12.5315437860191	9.1848436043091e-08	1.16602512604923e-06	8.19492307208692	1.04749501603831
EXT1	0.0245340765029661	6.02336543250656	12.8945212154547	6.8729718517032e-08	9.17427259620395e-07	8.1886967670389	1.01715114647094
FSTL1	0.0143052187148061	6.26237962531307	13.5200361945296	4.23987531457619e-08	6.20336401727134e-07	8.18476029002716	1.00996494468632
DCAF10	-0.059526088534804	5.96085241004028	12.7493262683172	7.71144016822298e-08	1.01114094317278e-06	8.18284121835247	0.959579280136444
FBXO21	-0.0440824130246861	6.04427247715258	-12.9408296431971	6.626825800592e-08	8.92602913912607e-07	8.18097261735573	0.969906503475106
STOML2	-0.0257382110101715	6.24048909793566	-13.4507163910786	4.46857918041912e-08	6.45384140595604e-07	8.18028291704073	0.982317828815398
MAGEF1	0.0367793985309135	6.19871820847858	-13.3309898418073	4.89583153513045e-08	6.96238458473502e-07	8.17919417331306	1.02582127574487
HIST2H2BA	-0.0700402655345925	6.16772976116468	-13.2370089014729	5.26234994831817e-08	7.38248221557977e-07	8.17708872666442	0.95261141034391
GNPNAT1	-0.0167686171958053	6.04106795751466	-12.9210591008451	6.73072057576108e-08	9.02129854635019e-07	8.17262725301854	0.988444167775751
GPR180	0.0673180990319624	5.92969464960698	-12.673222128987	8.19483419305743e-08	1.06100803931541e-06	8.17113012042622	1.04776712322649
METTL2B	0.0552650445997802	5.47798865532129	-12.1381710660394	1.26832007846647e-07	1.52218403952159e-06	8.16580405598771	1.03904997474409
GPR155	0.0269157932070096	5.25825912209721	-12.0933064740472	1.31663709475626e-07	1.57361671963743e-06	8.16424869174605	1.0188317280154
CSNK1A1	0.05660304105784	6.17461437361328	13.2449459185952	5.23027052267218e-08	7.3419882278617e-07	8.16273162174306	1.04001406626889
PRRC2B	0.0651272679904439	6.29547920841595	13.5929605898614	4.01294629393331e-08	5.90539177881075e-07	8.16211263268365	1.04617722471534
LIFR	0.0928996788977513	6.21876919949211	-13.366201534403	4.76573945488855e-08	6.81130934982476e-07	8.16190420899223	1.06651161592654
PPL	-0.126893219888845	5.8359776297871	12.4708348850594	9.6482236061067e-08	1.21341287962484e-06	8.16115030094388	0.915801466344432
GTF2IRD1	-0.00895364342490624	6.14953506926502	13.1718147385355	5.53409262651814e-08	7.69751166242679e-07	8.16033265353941	0.993813025939437
IDS	0.0262659185336526	5.92798805862443	12.643679207809	8.39127658700731e-08	1.0815370540105e-06	8.15653967209927	1.01837288965193
RPUSD1	0.0549948335693503	5.91610305912472	12.6190615378273	8.55888131106035e-08	1.09756479653738e-06	8.14941462741282	1.03885538304928
NPAT	-0.00208297329720173	6.08118274757126	-12.9846016637503	6.40295325409293e-08	8.69423599109563e-07	8.14377032222275	0.998557234719847
DUSP10	-0.00564404825173278	5.57109961860774	12.1504195417097	1.25546632819577e-07	1.51152321927587e-06	8.13884325253524	0.996095486380687
THOC3	-0.0360548309302942	6.24666511879398	-13.4151345315351	4.59115645729369e-08	6.60311223728783e-07	8.13556067346161	0.975318392965299
SNORD3B-1	-0.0235613026998694	6.37575615359619	-13.8215954383444	3.38301283088745e-08	5.1506902274517e-07	8.13341441223758	0.983801184578713
LOC153684	-0.000106533632085099	5.66799595119334	12.2254412199483	1.17976163836596e-07	1.43474845892652e-06	8.13130750878431	0.999926159239649
PXMP2	-0.023084466675592	6.13114861195767	13.0762279596487	5.96049514064605e-08	8.17608099202493e-07	8.11825102674451	0.984126401873863
VAT1	-0.0311152113978799	6.22286975702749	13.3224277379129	4.92804533908569e-08	6.99947932210062e-07	8.11794327032346	0.978663492721612
VDR	-0.0292033501479363	5.70372837033212	12.2435098018574	1.16227946558643e-07	1.41873596831642e-06	8.11737179372329	0.979961278514577
MORF4L1	0.0214967941936354	6.42845564962225	-14.0112753412095	2.94180651420279e-08	4.57060673318894e-07	8.11510026611035	1.01501200731056
SP110	0.0295901851149006	5.60943440130223	12.1470391245065	1.25899959143357e-07	1.51390313888247e-06	8.11027747102268	1.02072213611737
FLVCR1	-0.166287308182073	6.17486428712758	-13.1823550283469	5.48914341006778e-08	7.65363530784725e-07	8.11027127325764	0.891133011886954
HPD	0.0848613170671152	5.94224733245123	-12.6165916353724	8.57589699822822e-08	1.09789748622497e-06	8.1084137910129	1.06058578481278
KLF4	0.0761111715973234	5.89585681622598	12.526584993692	9.22177087464739e-08	1.16943933928968e-06	8.10656397155779	1.05417265289165
UHMK1	-0.0194855581570122	6.3250617718443	13.6231771727823	3.92281879703894e-08	5.79891640812766e-07	8.10588053339514	0.986584441918511
RAP2A	-0.0531169041954589	5.87212235377855	-12.4822370006605	9.55929120645649e-08	1.20540418101121e-06	8.10345495711883	0.963851701924827
PABPN1	-0.0980118650711336	6.2994119258455	-13.5368274254066	4.18641336240731e-08	6.13300158973834e-07	8.10253038079604	0.934319662781875
CD59	-0.16708094135333	6.35981531542566	13.7382428671291	3.59924114056433e-08	5.40099004003606e-07	8.1015249134871	0.890642930332726
ATP2B1	-0.0150620788601619	6.24676602696637	13.3676772003272	4.76037022677211e-08	6.80789578016582e-07	8.09822618796305	0.989614072616376
RPS12	-0.0340983857248003	5.950151767943	-12.6269330976264	8.50489686216172e-08	1.09186812498545e-06	8.09821837290258	0.976641923825811
EEFSEC	-0.0400415756880679	6.02908645317462	12.7910692894105	7.45953550454491e-08	9.82516328652256e-07	8.09036639018157	0.972626917776869
BRI3	0.0113556732599099	6.15718290735142	13.1033101696106	5.8361680898376e-08	8.03933914377568e-07	8.0858715533759	1.00790221186394
LINC01123	-0.307281079488247	5.99630900450121	-12.7137660250343	7.9333363340815e-08	1.03359651188869e-06	8.08570472725896	0.808163399431735
MCM10	-0.0431801697286418	6.09842748012258	12.9565505859405	6.54545626999798e-08	8.85614192834619e-07	8.08564942148557	0.970513260487804
CCDC86	-0.0237033695169563	5.89644708158882	-12.5017151736075	9.40942273681212e-08	1.18993247998921e-06	8.08200155297634	0.983704311284202
FLYWCH2	0.11192056529272	6.23741446248316	13.314783507812	4.9570006168015e-08	7.03622977545864e-07	8.07665168053106	1.08066589899803
ZNF777	-0.156311301803533	5.73119330971327	12.2293326250713	1.17597252291179e-07	1.43090231490583e-06	8.07427769877114	0.897316408665378
PSMA4	-0.0232837986916638	6.43506541178029	-13.9859938886534	2.99681594774877e-08	4.64067265573579e-07	8.07155509902329	0.983990438040266
VIM	-0.0068773321684684	6.48271804588444	-14.1830580939869	2.59590403451261e-08	4.14890498560067e-07	8.06622089526802	0.995244340725381
PNO1	-0.0241838092197832	6.03031730569953	-12.7702701156365	7.58391439063529e-08	9.96599659192862e-07	8.06490855399033	0.983376777114461
MT-TY	-0.211078296174108	6.08643500945508	12.8983782164862	6.85209563587932e-08	9.16247144191147e-07	8.06413304203898	0.863891302079863
CSRNP2	0.0959655343745436	5.79796266148945	12.3000410131762	1.10937671420951e-07	1.36661568370178e-06	8.06236674751642	1.06878045800688
MPP5	-0.00188737998303561	5.93380803966693	-12.5471384678801	9.06975641813454e-08	1.1533639578718e-06	8.0537145274835	0.9986926232487
NCBP2	0.0636987505288963	6.12555747886128	-12.9878737271264	6.38655171902844e-08	8.67841736546809e-07	8.05342338345882	1.04514184111921
FTH1P2	-0.0341990083463198	6.30567480153785	13.4870249401008	4.34715876805207e-08	6.33193616731768e-07	8.05298183569883	0.976573809053878
DUT	0.00962770171227019	6.11478205587927	-12.9577252504986	6.53942013001055e-08	8.85614192834619e-07	8.05148161090364	1.00669573114189
TOM1L2	0.0294111184080212	6.01881378647734	12.7085943798267	7.96618155955311e-08	1.03669299509193e-06	8.04042524955774	1.0205954523736
SWT1	0.060747767675106	5.35509455326816	-11.9454025605152	1.49063080909322e-07	1.74059487029261e-06	8.03276890921316	1.04300622450769
TBX20	0.042675384166646	5.70939611540908	12.1520674787801	1.25374778735819e-07	1.51025030144904e-06	8.03153215957803	1.03002216581057
CCN2	0.0677569696976988	5.89575055275118	-12.423904321811	1.00238492825852e-07	1.24964352491792e-06	8.02315312766748	1.0480859045283
TCEAL6	0.0192615693462881	6.11976407249013	-12.928091592719	6.69356307100143e-08	8.98203801284381e-07	8.01516844291087	1.01344062642509
GNPTG	-0.0881345573737569	6.12500694673488	12.9397827836949	6.6322831337173e-08	8.92602913912607e-07	8.01515400533667	0.940738362575914
CRTC2	0.049706776732133	6.02113417825333	12.6874905742884	8.10175301487312e-08	1.05074353836847e-06	8.01489672851925	1.03505453085577
C5ORF24	-0.00270528986200299	6.25536034900739	-13.2856650688323	5.06900400969802e-08	7.17173715618807e-07	8.0082052355413	0.998126592981238
LRRFIP1	-0.0210847289288294	6.1913591484078	-13.1013855985321	5.84490953544465e-08	8.04652735865102e-07	8.00545766616618	0.985491457702793
SNORD45B	0.159195889889803	6.13261962869432	12.9334483684225	6.66540919410921e-08	8.95478121083884e-07	8.00527833208359	1.11666457299119
WDYHV1	0.0271715629724636	5.59012174573303	-12.0102047901988	1.41150189147544e-07	1.66600990694613e-06	8.00342641940017	1.01901236872273
TPGS2	-0.0305586547292245	6.18944869105729	13.091276642539	5.89105906981156e-08	8.09055310255118e-07	8.0023103614924	0.979041110134712
TRNAU1AP	-0.000103987081853452	5.914500200654	-12.4313825590904	9.96294479817574e-08	1.24340817620511e-06	7.99688111740649	0.999927924244981
DEPDC5	0.0111508385547165	5.52790127604471	-11.9653254331315	1.46580207792058e-07	1.71503348655882e-06	7.99676057019166	1.0077591194632
SLC37A3	0.0726037604732087	6.0470581590164	12.7225163356487	7.87809773165041e-08	1.02768735465761e-06	7.9946943477401	1.05161291162035
NEPRO	0.0790530250100304	6.05438795355471	-12.7405207220558	7.76575111774813e-08	1.01640108755444e-06	7.99292506092101	1.05632444893106
TMTC1	-0.00695644943490172	6.00199030241727	12.6136905932496	8.59592987685815e-08	1.09984561600876e-06	7.99015628551357	0.995189763111676
TINAGL1	0.0344043863635938	5.83228580912507	12.2748431998263	1.13262670516983e-07	1.38984392398873e-06	7.98689801350987	1.02413392418935
JAK1	-0.0242197128504898	6.24532631290341	13.2205324572174	5.32962892148006e-08	7.45854135647568e-07	7.97878365446804	0.983352304612427
NPL	-0.0150161287411931	5.3020941897753	11.8737495935192	1.58377577721531e-07	1.83613477034621e-06	7.97803703862393	0.989645592519924
MCCC2	-0.0853815393200589	6.13405162291727	-12.9166876327097	6.75393106031731e-08	9.04709862091419e-07	7.97478960555878	0.942535237348616
PLEKHA1	0.0116046447668314	6.09633681165776	12.8122976255794	7.33487357675957e-08	9.69913599946122e-07	7.97095485017344	1.00807616448692
SLC27A2	-0.00640872559904279	6.29975003452089	13.3776448831648	4.7242745630739e-08	6.76474650445422e-07	7.97068469441699	0.995567661852943
RBP4	-0.0305121034219957	5.30669807478577	11.860403493325	1.60181368541646e-07	1.85189268188951e-06	7.96633969017676	0.979072701273183
PAQR5	-0.0331076558737637	6.15127095493506	12.9452117574959	6.60403455119335e-08	8.91282914582972e-07	7.96594788138203	0.977312835271567
INPPL1	-0.0725608925726756	6.03516259334897	12.6626221808561	8.26473621901024e-08	1.06703397685684e-06	7.96528612446859	0.950948493647708
PDCL3	-0.00289831506220066	5.80686973648115	-12.1902283127016	1.21465849224717e-07	1.46936362841277e-06	7.96280228444785	0.997993057693567
HILPDA	-0.0152298332425643	5.88590066262222	-12.3349586241514	1.07801149186903e-07	1.32941168805598e-06	7.96191546213309	0.989499008488878
GALNT2	0.0334448482753436	6.27143426390517	13.2762705169465	5.10572487789812e-08	7.21058092565576e-07	7.96025985729864	1.02345299803629
RPS18	0.0402635891804894	6.43150099141014	-13.8335762127184	3.35311251112715e-08	5.11910004288991e-07	7.95971604320274	1.02830168648194
MST1R	-0.0234825139573495	5.80794256821646	12.1857668946074	1.21915933441142e-07	1.47402752983708e-06	7.94736599194776	0.983854913587705
DHRS4L2	-0.065400303862481	6.00759423500946	-12.5754547236379	8.86477218948901e-08	1.13044406496784e-06	7.94715408391029	0.955680108725903
IFI27L2	-0.159192837504733	6.07128252848584	12.7248603043865	7.86337192793927e-08	1.02741162163733e-06	7.94369788005496	0.895525961816494
TBC1D9B	-0.236885486511399	5.94945469379184	12.4404494902546	9.88964053183509e-08	1.23691035402224e-06	7.93797387212239	0.848575254440551
CDC5L	-0.0240352970855361	6.19829434010422	-13.0400910641713	6.13089628577458e-08	8.38464312998836e-07	7.93688329221077	0.983478011884781
SRRM2	-0.0659380013956926	6.27329630175911	13.2544782386133	5.19202410861092e-08	7.30626239165525e-07	7.93665269374123	0.955323989744175
TTC27	0.00775041236156933	5.89981761724922	-12.3402232704346	1.07336664846886e-07	1.32511464239893e-06	7.93608793049289	1.00538663249181
CAVIN1	-0.00229654154313366	6.17232717048784	12.9675042378611	6.48940405273545e-08	8.80115790738866e-07	7.93564230764194	0.998409425011684
DCTPP1	-0.015478360923939	6.28279188317544	-13.2756285647872	5.10824464193311e-08	7.21058092565576e-07	7.93126486848674	0.98932856587497
ECT2	-0.0314778293532638	6.30050479397776	-13.3282903554051	4.90596321054621e-08	6.97245138554231e-07	7.92712567059406	0.978417538899648
HACD3	-0.01214744865994	6.48668527481957	-14.0095791502206	2.94546262757295e-08	4.57317613535953e-07	7.91523858966896	0.991615378874859
GOLGA5	0.0648518167803811	6.07465083796716	12.6981956534487	8.03267246191506e-08	1.04237617248681e-06	7.9151057106254	1.04597749901719
COA5	0.0327328772962214	5.87489894423616	-12.2660176512756	1.14089481034195e-07	1.39715263128149e-06	7.91464715412432	1.02294804789594
CCDC47	-0.0111000847986277	6.28019910084783	-13.2478379583785	5.21863454607534e-08	7.33918684715608e-07	7.91271498789326	0.992335530512923
THSD4	-0.0266635229529928	5.74372402332449	12.0563276232662	1.35796619892677e-07	1.61450234342991e-06	7.90960044459409	0.981687994397803
CAMLG	-0.118712490722474	5.93195759347737	-12.3659409879828	1.0509871560294e-07	1.30241430583588e-06	7.90571862360167	0.921009223387144
GSTM4	-0.0528016343243942	6.21140551804038	13.0327973453995	6.16592776810707e-08	8.4174312191152e-07	7.9007294660233	0.964062353932413
WDFY1	-0.0685468060432091	6.10404756314643	12.750148306336	7.70639110719747e-08	1.01114094317278e-06	7.89701230379723	0.953598052107884
TLCD1	0.00510900435139108	6.01773876761129	12.5371933515956	9.14296803537189e-08	1.16138068387018e-06	7.89246921925866	1.00354756974431
PLCE1	-0.0853249062836223	5.6180368176523	11.903820188552	1.54393737889028e-07	1.7917675709591e-06	7.89108206942634	0.942572237323406
ANXA3	-0.0025745723292523	6.38239854694746	13.5612271746743	4.11002915723138e-08	6.03270924948634e-07	7.89094374746884	0.998217033824883
NECAP1	-0.130765345480264	6.07776235946074	-12.6776138833924	8.16606103358288e-08	1.05848279197502e-06	7.8895061007387	0.913346793895821
SRGAP1	-0.00284097162430322	5.9995414090662	12.4886533779926	9.5096378599369e-08	1.20061149299668e-06	7.88211937989056	0.9980327261534
IGF2R	-0.00552547666713232	6.07057783548968	12.6501608335452	8.34774341314578e-08	1.07653366353945e-06	7.88039271676235	0.996177356402104
ADAM10	-0.0329642222414104	6.22857182231239	13.0548696463849	6.0605769745046e-08	8.303390373168e-07	7.87887274577726	0.97741000514776
C4ORF3	-0.0256923689758639	5.85553460965786	-12.183754054074	1.22119589171515e-07	1.47492823748717e-06	7.87599471381143	0.982349042732258
LRP10	-0.0173684395869562	5.99074614259276	12.4587003536106	9.74385741962587e-08	1.22207556071848e-06	7.87546648154978	0.988033292509113
SIDT2	0.119532183623354	5.857798304839	12.1923675424191	1.21250676631468e-07	1.46753799872077e-06	7.87518024314324	1.08638252891903
SNORA51	-0.0479973521300885	5.89019067431076	12.2428969592411	1.16286778435498e-07	1.41873596831642e-06	7.87297532881328	0.967278104919293
TGFA	-0.0245643754891971	5.44109473259286	11.7811939793145	1.71356918234045e-07	1.95778922238487e-06	7.87112538843375	0.983117407902582
FAM13A	-0.0420286262310941	5.78682959230288	-12.0690792721275	1.34355734858099e-07	1.60153999395831e-06	7.8664805986279	0.971288222863632
SHISA5	-0.066020096234176	6.35583131389895	13.4370620074643	4.51519156759343e-08	6.50880336229752e-07	7.86572399935145	0.955269629720016
PHTF1	-0.0285879452638263	5.94536820348967	-12.347017151162	1.06740472423234e-07	1.31846709014291e-06	7.86558848483198	0.980379386003333
SLC39A9	0.0451481708790538	6.18354952237268	-12.9121318572684	6.7782127771882e-08	9.07430255675271e-07	7.86342727546502	1.03178914296622
TRAF2	0.0849523823200777	5.8820874747216	-12.22188161404	1.18323929730398e-07	1.43821193779274e-06	7.85928896954139	1.06065273282212
RPL18	0.035024740382697	6.55392093891903	-14.2502397425983	2.47289005067901e-08	3.9801505192007e-07	7.85664647593126	1.02457439302821
STOM	-0.0072010017019874	6.26821745204518	13.1410114129009	5.66776404165436e-08	7.86186468160932e-07	7.8544401085719	0.995021082080962
ALPG	-0.0648563649506373	6.14696792645713	12.805118540287	7.37677690812202e-08	9.73299871777001e-07	7.85309388726936	0.956040496466883
KIFAP3	-0.0789667023840739	6.09286052239315	-12.6667140489324	8.23767561706967e-08	1.06595055761051e-06	7.85074806152592	0.946735481780159
PHACTR4	-0.00335010633060064	6.15283982294302	-12.8172231792935	7.30627352142396e-08	9.67350614236533e-07	7.84984541295897	0.997680577269801
SHC4	0.026038783477966	5.07924136319044	11.7205731148362	1.80481776852706e-07	2.04770159043167e-06	7.84843749304754	1.01821257165745
SAP30	0.0387994045173023	6.0153614671866	-12.4677094720799	9.67275745357994e-08	1.21516010716343e-06	7.8409122973758	1.02725859716025
TRIM33	-0.0404859834173102	6.11547686107119	12.7111030815847	7.95023031732871e-08	1.03520701378261e-06	7.83905883487168	0.972327355956478
CNOT7	0.0454113127528208	6.213251617168	-12.9638980334426	6.50779993731434e-08	8.82086900702209e-07	7.83849679382437	1.03197735439214
TMEM97	-0.0575090524636364	6.46490608051178	-13.8179720234197	3.39211279853366e-08	5.15320856866817e-07	7.83649747580169	0.960921808955991
DDX39A	-0.0655497580299016	6.1932974247529	-12.9059032629408	6.8115641404056e-08	9.11360945534408e-07	7.835311993883	0.955581111382035
TMX1	0.0479613735018743	6.26975252762112	-13.1233528146808	5.74597417658103e-08	7.93903836775162e-07	7.83513469950545	1.03380305699124
ZHX2	-0.0213026823285542	5.95774301146952	12.3385190217142	1.07486787192232e-07	1.32625107114175e-06	7.83089159014995	0.985342587024185
PRPF3	-0.249544746153956	6.16087567848883	-12.8109673919939	7.34261839094026e-08	9.69913599946122e-07	7.8262433450535	0.841161808648592
MANF	-0.0422117141546575	6.19437791050863	-12.8964076865682	6.86275260252682e-08	9.1659886952696e-07	7.82525429910357	0.971164967528758
TARS2	0.0691573831441473	6.02368117622351	12.461254917513	9.72363927482964e-08	1.22078545334366e-06	7.81243859037528	1.04910376772978
IMPAD1	0.00837150728753065	6.13293894768647	-12.7223758326731	7.87898138274647e-08	1.02768735465761e-06	7.81200104418808	1.00581955487088
DCTN3	-0.0601765777635344	6.0574876579121	-12.5402154547988	9.12065291355812e-08	1.1591908285629e-06	7.81050538226055	0.959146717973916
PDLIM5	0.106068412084877	6.11347458012453	12.661246676511	8.27385448229611e-08	1.06760769785967e-06	7.80049791440972	1.07629116091715
SLC25A14	0.107662833416657	5.60315224687568	-11.7861481192851	1.70633666937647e-07	1.95180562813035e-06	7.79668441687772	1.07748130169928
PMPCB	-0.0635326411125661	6.18021997949679	-12.8256544826869	7.25759845767078e-08	9.63139402526107e-07	7.79534097304368	0.956918100065029
HNRNPUL1	0.0808330356717539	6.22990360041456	-12.9566025669223	6.5451890320625e-08	8.85614192834619e-07	7.79168062614495	1.05762855628004
VPS28	-0.0254569304719236	6.03703005922041	-12.4691289875903	9.66160615472533e-08	1.21442720400535e-06	7.79028767721078	0.982509368827078
TIMM10B	-0.0880155277667143	6.22062787578705	-12.9240053223776	6.71512642707084e-08	9.00568247022143e-07	7.78775610499065	0.940815981430808
MXD1	-0.00407875777147755	5.99087394258256	12.3514444916186	1.06353891569259e-07	1.31511452601533e-06	7.78682450425585	0.997176813258746
THUMPD2	-0.0101327980403614	5.5524034198301	-11.7371794528612	1.77930763698855e-07	2.0247935785342e-06	7.78537988548928	0.993001086882891
FADS3	-0.0573690608527436	6.01312839966894	12.3840559815861	1.03552813312577e-07	1.28674793430138e-06	7.78101741868723	0.961015056326353
NME1	-0.130279300346372	6.24466360640887	-12.980615114483	6.42299814329866e-08	8.71627181193097e-07	7.77933861884295	0.913654553013553
OCRL	-0.0613848333641897	6.05109612116949	12.4801998179745	9.5751148958254e-08	1.20540418101121e-06	7.7755790898404	0.958343769873291
SNORD116-24	-0.0422081424519888	6.28031470110196	13.0735192491788	5.97308764966915e-08	8.18843630436937e-07	7.76959111882362	0.971167371860028
CBFB	-0.00325281501339673	6.18395348977169	-12.8037949990434	7.38453061389897e-08	9.73760361956343e-07	7.76890981458585	0.997747860325299
C2ORF76	-0.100027938711598	5.35936607883487	-11.6386683527489	1.93658616123478e-07	2.17024982023755e-06	7.76809658977086	0.933014922931513
DERL2	-0.0758446886750161	6.28567854909694	-13.0920354883634	5.88758105677547e-08	8.09055310255118e-07	7.76806432815061	0.948786449926394
HIST1H3G	-0.013613045171538	5.96407847898076	12.2788263237052	1.12891651133741e-07	1.38749700059379e-06	7.76587763630478	0.990608534004757
PPP4R3B	-0.0683455308559874	6.11157571352244	-12.61829839639	8.56413483455278e-08	1.0976221968931e-06	7.76572000648239	0.953731101027055
PUS7	-0.046460356799404	5.92674027433276	-12.2020464973962	1.20282290567078e-07	1.45809574954145e-06	7.76431774792243	0.968309157296426
PAG1	0.0236550372577246	5.35059834788193	11.6296506826632	1.95172051674614e-07	2.18399533963572e-06	7.76172376859897	1.01653158141242
PSMB1	-0.0691828380188309	6.11996041060908	-12.6295345465434	8.48713716925549e-08	1.09142863630983e-06	7.75980784553497	0.953177737932402
MYO1E	-0.0868969875924931	6.34310008046742	13.2608338237344	5.16669273879204e-08	7.27509836382685e-07	7.75557924285743	0.941545691101944
TMEM47	-0.073627257205124	5.9522711635336	-12.2364136148263	1.16911154756911e-07	1.42559202535669e-06	7.75436374027424	0.950245862020603
EPB41L4A	0.000767652474498059	5.86959422922325	12.0752224812826	1.33667513504381e-07	1.59500122305463e-06	7.7537996140231	1.00053223773662
DUSP12	-0.147569473962205	5.83583093786578	12.0038870995383	1.41901178986919e-07	1.67202956856562e-06	7.75265213170868	0.902770090031929
RAP1GAP2	0.0842885668881264	5.85224752799032	12.032425956948	1.38542850469304e-07	1.63947158646033e-06	7.74019453722574	1.06016481564202
DLG5	-0.0754013433279791	5.83876638482455	11.995886767426	1.42858421887538e-07	1.67922979798738e-06	7.7296630501847	0.949078060200708
RNF139	-0.00634957747042195	5.80750495245203	-11.93875807083	1.49901276193175e-07	1.74598824628679e-06	7.72361691943057	0.995608479329662
MMAB	-0.0121085961326238	6.11729077053227	-12.5790279556203	8.8392651328881e-08	1.12782109703928e-06	7.72106415995042	0.99164208395201
RPL12	-0.00949504761224747	6.62344937168186	-14.4544537135271	2.1363149105178e-08	3.5202955441065e-07	7.72048695452084	0.993440144926855
NAP1L1	0.00365856741661391	6.29137822408879	-13.0530861682265	6.06901637909542e-08	8.30775997309372e-07	7.71981445441343	1.00253914386905
PNN	-0.00382946329976845	6.08423895068953	-12.4951619637542	9.45955723140847e-08	1.19561055676889e-06	7.71740013239381	0.997349138066836
ADAT1	-0.0603068924016219	6.10041701255338	12.530884727332	9.18974222552917e-08	1.16602512604923e-06	7.71526774025749	0.959060084826221
SNRPB2	-0.0323268373565819	6.17117244463414	-12.7044116769586	7.99285413250422e-08	1.03898005425307e-06	7.71475172051862	0.977841921792883
PPME1	-0.0252258588856001	6.18043591476276	-12.7254537974094	7.85964810318113e-08	1.02741162163733e-06	7.70854661170809	0.982666746633393
USP3	-0.0830887836498657	6.13547465700143	-12.6095566381821	8.62456446827257e-08	1.10165787411005e-06	7.7083839862742	0.944034321361519
C17ORF53	0.0794911642849579	5.8195013460627	11.9386753014813	1.49911749694501e-07	1.74598824628679e-06	7.705212195479	1.05664529810554
ELF2	-0.0408284212092995	5.96392447759353	-12.2051336714808	1.19975187113164e-07	1.45549815522346e-06	7.70501056220638	0.972096591927558
DARS2	0.037700630452701	6.14479567663516	-12.6273524762479	8.50203109927484e-08	1.09186812498545e-06	7.70383482301455	1.02647652239327
TCEAL9	0.0494931648726669	6.20708066130114	-12.7893446158126	7.46976424328367e-08	9.83296516151907e-07	7.70274948966721	1.03490128741277
SMARCD1	-0.104419727658911	5.99856190044795	12.2817300906345	1.12622004006544e-07	1.38586958486286e-06	7.70160993462616	0.930178998526149
IRF2BP2	-0.0155855794941598	6.19185407376606	12.7359727654205	7.79396480041465e-08	1.01950951933946e-06	7.69332128703178	0.989255043439687
S100A14	-0.181257393363895	5.61757447833735	11.6794576800419	1.86970372873237e-07	2.11083358677798e-06	7.69178359453233	0.881934004005205
MTO1	0.0667427387972794	6.04735892174354	-12.3800539046152	1.03892204479335e-07	1.28956198809974e-06	7.69044170527525	1.04734934723989
COPZ1	-0.143911144927601	6.36795878569663	-13.2609167461976	5.16636312547552e-08	7.27509836382685e-07	7.6836511246211	0.905062203624296
TNFAIP2	-0.0476960512352242	5.8467970481386	11.9465296370478	1.48921407203283e-07	1.74059487029261e-06	7.68266083570824	0.967480138048718
RBM39	0.040390577713866	6.37953228120878	-13.2978071641108	5.0219686296372e-08	7.1195991019419e-07	7.68098222059762	1.02839220337328
TWISTNB	0.0431229037400146	5.99751495659855	-12.2516572583145	1.15448870120092e-07	1.41228534797685e-06	7.67958455161453	1.03034172508537
IER2	0.0170232934147514	5.98039081445932	-12.1993945130944	1.20546784718553e-07	1.45979216128687e-06	7.66799711133546	1.01186953830257
MAP1B	-0.0374518859431103	5.97055146710496	12.1667230839994	1.23857624926533e-07	1.49433930042108e-06	7.65562616815361	0.974374386165357
EMD	0.0623619343965027	6.2398089500481	-12.8201218947204	7.28949892189272e-08	9.65689477245405e-07	7.6518114172445	1.04417385043402
PXK	0.0189844114404342	5.78608648109406	11.8161671444899	1.66321519164691e-07	1.9098125571656e-06	7.64876535050769	1.01324595180911
CKS2	0.0368482471611715	6.4620247103278	-13.5650000603019	4.0983539636096e-08	6.02331442566793e-07	7.64145077212062	1.0258702313959
R3HCC1	-0.0470994992316856	5.71191984624575	11.7150192156662	1.81343792263662e-07	2.0564602142551e-06	7.63981238924092	0.967880272200819
ACP2	0.0569981397478138	5.95430138258626	12.1131449687187	1.29502970639461e-07	1.55179346612521e-06	7.63631237179651	1.04029892512998
RUNDC3B	-0.0556822026351983	5.33776601816602	-11.4769094025976	2.22858060292325e-07	2.43767013362855e-06	7.63048414631247	0.962139371718388
PPP1R18	0.0290954719428905	5.81158391642712	11.8379182059817	1.63271043033236e-07	1.88140633291427e-06	7.62916697296795	1.02037218127397
HGS	-0.0138195576269249	5.93405490665401	12.0587513474674	1.35521461656873e-07	1.61207013686528e-06	7.6263851631005	0.990466744954448
PIGQ	-0.0636002675480157	5.68823327602128	11.6589813669118	1.90295968843342e-07	2.14294775990288e-06	7.61200789144679	0.956873245510461
C11ORF58	0.00939380910130993	6.4588247249937	-13.5056790528032	4.28617654579544e-08	6.26308292574678e-07	7.60497230721723	1.00653253684175
GPR75-ASB3	-0.0288528180106099	6.04577549338341	-12.2668689634334	1.1400944178687e-07	1.39692148120726e-06	7.59911975057502	0.980199408989986
ABR	-0.135652081819805	5.72970259339541	11.6894089860909	1.85377002256127e-07	2.09699126029107e-06	7.59694930822747	0.910258314148699
NUP88	-0.0180395276781582	6.11728940696089	-12.4157356263815	1.00908398058772e-07	1.25662317517137e-06	7.57793732818328	0.987573803035166
TRIM38	0.125693015514569	5.98015525069274	12.0932610202118	1.31668704900702e-07	1.57361671963743e-06	7.57060313966205	1.09103169670418
ZNF252P	-0.0405452286532005	5.57939449147339	11.512512105547	2.1604335946037e-07	2.37564481786971e-06	7.56965260863283	0.972287427503728
COQ2	-0.0284376773822895	5.96309537799067	-12.0534663765673	1.36122230292823e-07	1.61753153884381e-06	7.56933546319045	0.980481505440749
SNX3	0.0667775290853094	5.95669311856379	-12.0428680979617	1.3733572723284e-07	1.62856213617385e-06	7.56813853477656	1.04737460415405
TOB1	-0.0277961278708784	6.39222102580713	13.1969753814371	5.42745077590125e-08	7.5768672537169e-07	7.55944371375421	0.980917610989194
IFIH1	-0.0184847711772554	5.7734924444127	11.7015482783548	1.83453238493893e-07	2.07728731480516e-06	7.5562903933644	0.987269065749334
ATXN10	0.0964065243586786	6.2127099633116	-12.6275602295701	8.50061183595604e-08	1.09186812498545e-06	7.54964889547666	1.06910720309566
AIP	0.0833264188703773	5.97890591256831	-12.0634981844301	1.34984320704786e-07	1.60651740519886e-06	7.54619661762641	1.05945801663978
MAFK	0.01955643080575	5.84625216670433	11.8066377245976	1.67677427810978e-07	1.92055404903457e-06	7.54561971347647	1.01364777700996
DNAJC1	0.0523730420851034	5.95238410547644	11.9904380862923	1.43514373935197e-07	1.68572098284108e-06	7.53300183330044	1.03696919866551
CYLD	0.0648490022033006	5.6219018632292	11.5061548986031	2.17243401224599e-07	2.38769106860858e-06	7.53215456612323	1.04597545840476
ESYT1	0.0337412319408573	6.11902084612828	-12.3571046847572	1.05861876731031e-07	1.31083467620875e-06	7.52397524669386	1.02366327526242
YEATS4	0.0165759760766952	6.00664519512131	-12.0976063465023	1.31192078783814e-07	1.56956306304009e-06	7.52282294680524	1.0115558499535
NSFL1C	0.0297992955355044	6.19603835004948	12.5493661852486	9.0534444443947e-08	1.15193101763527e-06	7.52103881132233	1.02087009469394
PCYT2	0.00673248608482375	6.14978213274236	-12.4285236223737	9.98618101403862e-08	1.24562746138519e-06	7.51867699412722	1.00467750930049
FAM98B	-0.0703799298171836	5.93302783564776	-11.9281085091246	1.51255406976829e-07	1.75892171076568e-06	7.50975657427623	0.952387156447488
EIF3M	0.00814608645206897	6.3640438701287	-13.0384983783596	6.13852738979889e-08	8.38962223255815e-07	7.50792112710877	1.00566240802736
CENPK	0.0161267830798725	6.09267669865448	-12.2780396915776	1.12964819418532e-07	1.38749700059379e-06	7.50765808112961	1.01124094412767
SNRNP25	-0.0108081334059806	6.03569364308063	-12.1466264562262	1.25943165807465e-07	1.51390313888247e-06	7.50703692339748	0.992536365095336
CHTOP	0.0221221447376738	6.04495651779938	-12.1627663901845	1.24265247591784e-07	1.49846567568572e-06	7.50585038226178	1.01545206974904
BLM	0.00219241598539731	6.03154394233104	12.1317736568256	1.27509041599405e-07	1.52950577788278e-06	7.50539167389026	1.00152082223786
GID8	0.0267249865769629	5.99035968814581	-12.0454806381606	1.37035505113503e-07	1.62584618248691e-06	7.50517530289142	1.01869698921871
SPTAN1	0.053781425895352	6.26336807952896	12.7023239220127	8.00620379661705e-08	1.04012337036938e-06	7.49290829136983	1.03798200017955
CCDC138	0.0445625126867839	5.54318973245249	-11.4043892976103	2.37472339990048e-07	2.56073218745643e-06	7.49143645009415	1.03137037592837
PMS2P4	-0.00537366040125629	6.32581487905281	12.8890932634593	6.9024681535489e-08	9.20024659666526e-07	7.49001934090517	0.996282190673899
SLC4A11	-0.0128008739084026	5.79141738896138	11.6516461836596	1.91502873713317e-07	2.15031176634142e-06	7.48770598053419	0.991166358260534
NUP37	0.049169276277475	6.08216742573232	-12.230246583327	1.1750845081426e-07	1.43058395956658e-06	7.48649585074504	1.03466897559935
SLC39A8	-0.011387265882207	6.3011478398514	12.8054804500276	7.37465827260075e-08	9.73299871777001e-07	7.48606783386553	0.99213801709335
C12ORF29	-0.00408642711519504	5.98620324820934	-12.002627331797	1.42051447277425e-07	1.67232629091191e-06	7.48335171886574	0.997171512296877
CACNB2	-0.085757183203341	5.60281588149072	-11.4292860898747	2.32341076864484e-07	2.51370812624725e-06	7.47707660179593	0.942289855270965
HTRA1	-0.0638632700509231	6.2014043949744	12.5025647607631	9.40294425626666e-08	1.18977198819321e-06	7.4674592915881	0.956698823949388
KTN1	0.0314055007117143	6.20717650962117	-12.5161796054555	9.29978370724927e-08	1.17802418241745e-06	7.46485959737542	1.02200729965175
TFPI	-0.143109681304948	6.1946418726989	12.4796659848844	9.57926611732277e-08	1.20540418101121e-06	7.46323725341017	0.905565134551234
MED31	-0.0377955603293265	5.93517824644121	-11.8763604631366	1.58027293207339e-07	1.83300424050909e-06	7.45849004631676	0.97414230133299
RPSAP58	-0.0848460153057897	5.78977494562615	-11.6131338402049	1.97977491684332e-07	2.21430359088074e-06	7.45557115915984	0.942885168506663
HSPA13	-0.0395873050600411	6.17247132177653	12.4074622259615	1.01591853136629e-07	1.26444486854903e-06	7.45134182231732	0.972933223265827
ARSK	0.00366709045775397	5.70156481312147	-11.4944693090026	2.19468200432841e-07	2.40750923616026e-06	7.4489950891341	1.00254506660903
SLC9B2	-0.057626172777876	5.89409388782623	11.7853652227508	1.70747740487956e-07	1.95180562813035e-06	7.44880917059129	0.960843802937444
GPC1	-0.0848861693706938	5.92619857637863	11.8464327161224	1.62093524835138e-07	1.86972424934834e-06	7.44873987031246	0.94285892585364
SHLD2	-0.00543504047283971	5.91599364803074	-11.8148185868316	1.6651267521965e-07	1.91104672831236e-06	7.44200683473712	0.99623980432779
SF3B6	-0.0614130114462193	6.379568549864	-13.0098957654029	6.27734550656037e-08	8.53890970960883e-07	7.43951213178196	0.958325052109052
MEN1	0.287477824855995	5.81651240925145	11.6303668391715	1.95051390782383e-07	2.183715055921e-06	7.43472256071128	1.22050467808973
SP100	-0.0366349521856506	5.70660724421239	11.4831678199979	2.21643424644675e-07	2.42554584353605e-06	7.43444055814078	0.974926287099284
RAET1G	-0.0671189036839908	5.8833411237437	11.7449098414355	1.76756628617238e-07	2.01343872368534e-06	7.43110385061832	0.954542339662594
RPS13	-0.0464555637680848	6.50516252632764	-13.4909602334611	4.33421576493462e-08	6.3171125625617e-07	7.4301088093396	0.968312374292184
YRDC	-0.0941063704577638	6.00040438060085	-11.9769816519649	1.45148420688867e-07	1.70089521811853e-06	7.42648690293311	0.936852369841975
ATP6V0A1	0.0104608870804452	6.12103423382173	-12.2503876409551	1.15569899337275e-07	1.41283945940483e-06	7.4225930806454	1.00727728606363
ERH	0.289427399787781	6.31620786633389	-12.7733691047322	7.56524037098579e-08	9.94718047397492e-07	7.41862059024238	1.2221551126706
CCNF	-0.0485691097481749	5.76971120138906	-11.5454703726441	2.09936185695964e-07	2.32078051554217e-06	7.41611490189294	0.96689483677589
FSCN1	-0.00606175454987669	6.29717494748478	12.7011127146884	8.013959689741e-08	1.0405390867197e-06	7.4055688516044	0.995807126665929
CTBP1-DT	-0.255262302554796	5.82000308400358	11.6021499579972	1.99867371723202e-07	2.22889204237608e-06	7.402364571877	0.837834790493094
ZC3HAV1	-0.0431527289833543	6.2757011052645	-12.6353231059925	8.44776404809707e-08	1.08759009636127e-06	7.40209586705659	0.97053172028679
CEP70	0.19291995418151	5.82293675522533	-11.60957235547	1.98588143590227e-07	2.21787511562699e-06	7.40114755914792	1.14307491181952
CORO2A	0.065184528208136	5.76180580016632	11.5150496033871	2.155663710798e-07	2.37353912838262e-06	7.39859489433794	1.04621874806071
BTAF1	0.0101717158578647	6.04202548402235	-12.0371386601825	1.37996635320745e-07	1.63470184340794e-06	7.39760427363299	1.00707540943232
RASSF8	0.215729946788043	6.0082550735687	11.962780145178	1.46894894040783e-07	1.71783537378261e-06	7.39749589285475	1.16129133337691
TM9SF4	0.0276925721799672	6.14830057172724	12.2873098554768	1.12105823296772e-07	1.38026140068732e-06	7.39705665236937	1.01938043729536
G6PC3	-0.0659290664262191	6.30924039458076	12.7224411275045	7.87857071719199e-08	1.02768735465761e-06	7.39085406226267	0.955329906321744
FAN1	-0.190810279015712	5.57932725323751	11.31172985287	2.57678620686881e-07	2.73218292380115e-06	7.38629660492503	0.876113520419647
RPS9	-0.0182570390798894	6.45505226939725	-13.2154094866375	5.35073798148426e-08	7.48349692339982e-07	7.37977393787633	0.987424920309523
MAP1LC3B2	0.0414906625571816	6.24420847484162	12.5067513995269	9.37109000721982e-08	1.1863986955371e-06	7.37020461781027	1.02917667277288
C15ORF61	0.189183558920176	5.74887363920233	-11.4627883584078	2.25625315148938e-07	2.45969287479074e-06	7.36962954149651	1.14011832453708
NARS2	0.00385936331267728	6.01236902762151	-11.9408853756655	1.49632363029985e-07	1.7454180534765e-06	7.36934725336947	1.00267868808986
KIAA0040	-0.0739042638178777	5.24242972127721	11.1669623425496	2.93082351661432e-07	3.04891029887909e-06	7.36899061612771	0.950063426293507
LYSMD3	-0.0425737555247244	5.9326917077061	-11.7699504665609	1.73010735751715e-07	1.97372237454217e-06	7.36608752910712	0.970921286243217
FOXRED2	-0.0328289464699931	5.97417778292661	-11.8539725372238	1.6105850118178e-07	1.85872415790332e-06	7.36407545651255	0.977501657290278
AGPS	0.0752502273683608	6.21331582043234	-12.4059067881373	1.0172090687026e-07	1.26536154248904e-06	7.35383698311629	1.05354375136733
CCDC58	-0.00478883756993729	6.0807590627399	-12.0709314629145	1.34147830091962e-07	1.59989675794795e-06	7.35226723458547	0.996686133755849
DHX15	0.0199647251046194	6.16968497701476	-12.2739803415632	1.13343218400808e-07	1.38984392398873e-06	7.34017838362759	1.01393468807987
CDKL5	-0.0387360912830095	5.65552742322893	11.3262653053119	2.54389100274489e-07	2.70106585828408e-06	7.33962696788152	0.973507439234231
PDE8B	0.0993927868568052	6.05769945987669	12.0005252702127	1.42302571588308e-07	1.67441959428407e-06	7.3359856854792	1.07132246078066
ANKRD37	-0.0303697743909832	5.63910182094626	-11.3058904787168	2.59013108948026e-07	2.74251293243577e-06	7.33549654656921	0.979169296422502
DAGLB	0.000173783799045385	6.05970738120013	12.0082459536851	1.41382574959382e-07	1.66789082102134e-06	7.33531959109203	1.00012046500566
SLC35F6	-0.0816553870885177	5.99405784208912	11.8617811338263	1.59994144754974e-07	1.85111766568331e-06	7.33493237390904	0.944972737285447
RBMX2	0.0112062335386743	6.02292309445655	-11.923664727524	1.51824374762747e-07	1.7646396413264e-06	7.33236189138564	1.00779781500899
MFAP3	0.00723059862212121	6.07815487969621	-12.0465820811591	1.36909145680902e-07	1.62536775655868e-06	7.3303192307595	1.00502444947273
SVIL	0.000154963150402222	5.91087933401221	11.6733556841857	1.87954757609555e-07	2.12089857166237e-06	7.32548141605695	1.0001074180397
RNGTT	-0.0279180991241263	5.73112766084214	-11.3926529173051	2.39933786670762e-07	2.57632710567632e-06	7.32209421345924	0.980834683766521
MRPL40	0.0729483323351627	5.90304957517639	11.6639354218211	1.89485521468528e-07	2.13606111787745e-06	7.3210901905623	1.05186410780844
LZTFL1	-0.00314956961472396	5.69735037309274	-11.3435515676431	2.50536276253029e-07	2.67133427326934e-06	7.3147486797844	0.997819265964607
TBL1XR1	0.00637671617422563	6.18365055602044	-12.2736833763366	1.1337095452476e-07	1.38984392398873e-06	7.30768727689522	1.0044297854577
BTN2A2	-0.0113727759165775	5.73543350375022	-11.3775877214018	2.43134064689093e-07	2.60823809461447e-06	7.30466288547519	0.992147981858983
HSD3B7	0.0214920426782424	6.01075962534856	11.8653262025393	1.59513455697189e-07	1.84742789790471e-06	7.30409092679048	1.01500866437453
RPL7AP6	-0.0122593945735304	5.9686095584839	-11.7658307864961	1.73621036372182e-07	1.97870800883446e-06	7.29454473187849	0.99153843747028
DPP8	0.0278257065969059	6.12757055824626	-12.1222143575933	1.28528025259089e-07	1.54091945873613e-06	7.29435365452325	1.0194745118423
CAPZA1	-0.0966923876762019	6.07496590459471	-11.9962020634077	1.4282056408322e-07	1.67922979798738e-06	7.29100094955712	0.935174574992993
BAG2	-0.0108341166689019	6.33241419995068	-12.6768642378965	8.17096465140244e-08	1.05851764987737e-06	7.28719020197001	0.99251848945262
BORCS7	0.0144991678675333	5.45918474828027	-11.1329422624086	3.02147204126277e-07	3.12716384176814e-06	7.28556087081008	1.010100728762
MAP7D3	0.190929080409294	5.9840027961802	-11.7859349920206	1.70664712881304e-07	1.95180562813035e-06	7.28126619203495	1.14149859228582
CDK1	-0.055991369683174	6.17958242366761	12.2339338578911	1.17150929336714e-07	1.42775350860257e-06	7.2793062453271	0.961933209008758
SUPT6H	0.0049690909456975	6.23706467238096	12.3825383410748	1.03681372883622e-07	1.28764484790052e-06	7.27681622912337	1.0034502498354
NRAS	0.000793919687193783	6.31895668386947	-12.6166902913048	8.57521663171403e-08	1.09789748622497e-06	7.27315434740011	1.00055045463735
TMEM175	-0.0402054225791105	5.87786402503821	11.558185169078	2.07630467536725e-07	2.29974405823048e-06	7.27099056465797	0.972516462799842
AURKA	-0.0350443561505337	6.23133017785682	-12.3526897822255	1.062454312618e-07	1.31448505123957e-06	7.265100068852	0.976001752808527
FHL1	0.144569645697513	5.71494775681024	-11.3107261942451	2.57907457278672e-07	2.73334033261605e-06	7.26499326520174	1.10540086430459
ARNTL2	0.0118201625072431	5.70077295828206	11.288667102649	2.62993111379489e-07	2.77564679796495e-06	7.2634225614068	1.00822676771172
PIGZ	0.000528400528797349	5.36353678894353	11.0722857165284	3.19073718714705e-07	3.27373075549198e-06	7.26152042579464	1.00036632641788
ZMIZ1	-0.0263991437892438	5.52723024001789	11.1416318370422	2.99803230957177e-07	3.10671778213746e-06	7.26004672955975	0.981867908811972
EXOSC3	-0.0187066178166533	5.99162535430836	-11.7733159898163	1.72513887350693e-07	1.96903781769239e-06	7.25697613611526	0.98711726271454
SCARNA9	-0.00113978399473703	6.12864550503077	12.0784922069528	1.33302770137283e-07	1.59231274433338e-06	7.25346578588469	0.999210273935502
TMEM260	0.048239101087396	5.74576365553587	11.3348068907237	2.52477341960572e-07	2.68701305360555e-06	7.25176757891154	1.03400208953541
CNTLN	-0.141310388165937	5.72084530278714	-11.3015788149454	2.60003280599128e-07	2.74790140009416e-06	7.24988256592014	0.906695237288844
COL5A1	-0.0326119016833934	5.79096508494384	11.3936699982567	2.39719383875784e-07	2.57523565773237e-06	7.24677874130592	0.977648727594545
SNORD14C	-0.0404897497098775	6.31918096073977	12.5802407347532	8.83062600857506e-08	1.12734861604162e-06	7.24498331410243	0.972324817606786
IARS2	-0.0426623620873524	6.21132963750547	-12.2776911001049	1.12997259998444e-07	1.38749700059379e-06	7.24461431935102	0.970861656623995
GGTLC2	0.0171568871344519	5.76305706459859	11.337779431285	2.51815698164681e-07	2.68247142275334e-06	7.23310662133809	1.01196324187169
C11ORF1	-0.103469789559913	6.13266897197742	-12.0666221441679	1.34632083108074e-07	1.60316066011747e-06	7.23306154478967	0.930791673703055
TLE6	0.0420561170962848	5.2853282436391	11.0188378337311	3.34843516095502e-07	3.41586109197268e-06	7.22949244190621	1.02958013065258
NCEH1	0.126135445481622	6.18348616107478	12.1838502020464	1.22109852682487e-07	1.47492823748717e-06	7.22641790683445	1.0913663337043
SNHG32	-0.0265157241271082	6.36594400263668	12.7148344275104	7.9265692544112e-08	1.03330431051083e-06	7.22568585341281	0.98178856989102
SLC44A2	-0.0453334641293235	6.16848594906659	12.1437799670221	1.2624163450133e-07	1.51669263039236e-06	7.22498734258547	0.96906580144759
LMO7	0.122159004869379	6.12085390157499	12.022516311621	1.39699084148477e-07	1.65058840293175e-06	7.22134126335656	1.08836238759021
BRF2	0.00753234118152527	5.65773170894713	-11.2020269210856	2.84047237102809e-07	2.96904112045357e-06	7.2211008308968	1.00523467433442
FAM222B	0.0262999955245752	5.91373301997212	11.574997501495	2.04623822397535e-07	2.27416227724443e-06	7.22012360629809	1.01839694428066
EEF1DP1	0.0917128878237664	5.9942832430409	-11.7299410259751	1.79037860192163e-07	2.03435108901931e-06	7.21349990957498	1.06563464195322
CYP4F3	0.0743236075205091	5.37005392740442	11.0187479221933	3.34870746745779e-07	3.41586109197268e-06	7.21089174236729	1.05286729440299
GAA	-0.0821464537021534	5.85145470497386	11.4482920054788	2.28504977930149e-07	2.48515485283175e-06	7.20779515098478	0.944651140841424
NAGA	0.0758788119185963	6.0576588321949	11.8627371163878	1.59864364754606e-07	1.85055358673616e-06	7.20757461166447	1.05400288208941
OTUD6B	-0.0765944106198697	5.83237591652172	-11.40257968785	2.37850071066084e-07	2.56259591552993e-06	7.1962708853212	0.948293524389268
CYB5D2	0.0137282977719895	6.04472642913114	-11.8224583302316	1.65432897462529e-07	1.90152085815133e-06	7.19527765617152	1.00956114941092
SMIM14	0.0809670563364451	6.09436696375859	-11.9296879240103	1.51053741998825e-07	1.75747142817685e-06	7.18933064829574	1.05772681035455
BLOC1S6	-0.0256866773704873	6.14396666845065	-12.0395697610423	1.37715779319111e-07	1.6322214239072e-06	7.18852575361395	0.982352918224974
ZNF195	0.0378864064869325	6.22706097917664	12.2459921351095	1.15989977314605e-07	1.4166283913841e-06	7.18009659363805	1.02660871042371
COMTD1	0.0865702719318683	5.93445525657223	-11.5721064587069	2.05137459433683e-07	2.27847650507632e-06	7.17778450816603	1.06184285377749
FBXO7	-0.023534140290861	6.2227801382586	12.2312625257445	1.1740982592647e-07	1.43014560764514e-06	7.1768269825154	0.983819707316341
TUSC3	-0.046932814320725	5.41877301211677	10.9973634447756	3.41416040481922e-07	3.47331890804749e-06	7.17535550330898	0.967992104814535
DAZAP2	0.0494299515665968	6.44458331633466	-12.9352457803431	6.6559913174431e-08	8.94739174214733e-07	7.1719753583719	1.03485594304214
CUL4B	0.0551656614547404	6.07261293788377	-11.8578774781976	1.60525277061437e-07	1.85350697816287e-06	7.1717049004261	1.03897840002129
ATL2	-0.174045176164651	6.11192487415971	-11.9453496916918	1.49069730123576e-07	1.74059487029261e-06	7.16869190110447	0.886353943711203
LHFPL6	-0.0103655785181349	5.94198139862708	11.5687904998103	2.05728313837935e-07	2.27978115465531e-06	7.16335887910899	0.992840877958879
GALE	0.0228156727620691	5.78757195265214	11.2921358653594	2.62186236331419e-07	2.76841028736628e-06	7.16005052048508	1.01594033216494
CEBPB	0.00614392637353216	6.003674621166	11.6883441792194	1.85546788932542e-07	2.0978728279358e-06	7.15741564911039	1.00426772615926
TXNRD1	-0.0510616175921272	6.47403395932636	13.0252971121673	6.20217826137196e-08	8.46186077129475e-07	7.15083429658361	0.965225799139345
RPL8	-0.0742053420818486	6.63875374707428	-13.8229254793759	3.37967918771847e-08	5.14933241949981e-07	7.15075949586642	0.949865176771886
CLN3	-0.0960791267585627	6.06663510424027	-11.8166599316752	1.66251726791083e-07	1.9098125571656e-06	7.1456337733547	0.935572183574169
RRS1	0.0332739213039334	5.91685086724535	-11.49663890735	2.19053271107948e-07	2.40411228199636e-06	7.14373652075745	1.02333174901706
AIDA	0.135179516771323	6.15796348037059	12.0254875710794	1.39351308051182e-07	1.64733153446219e-06	7.14253115451122	1.09822945967257
[truncated: 20,840 more rows]
