# Supplementary material for: Investigating Doxorubicin’s mechanism of action in cervical cancer: a convergence of transcriptomic and metabolomic perspectives
Source: Front Genet. 2023 Aug 28;14:1234263. doi: 10.3389/fgene.2023.1234263 (PMC10494242; doi:10.3389/fgene.2023.1234263)
Supplement: Supplementary file 2 [file DataSheet2.CSV]

	FC	log2(FC)	pval	LOG10(p)
Albendazole sulfone	0.39512	-1.3396	0.010341	1.9854
Zedoarondiol	2.608	1.383	0.019907	1.701
Vanillic acid	0.20265	-2.303	0.022964	1.639
N-Acetylcarnosine	0.38542	-1.3755	0.036796	1.4342
2-Furoic acid	2.0331	1.0237	0.036968	1.4322
Homogentisic acid	0.33664	-1.5707	0.041863	1.3782
Diethanolamine	2.9023	1.5372	0.04357	1.3608
Stigmastane-3,6-dione	0.3879	-1.3663	0.044163	1.3549
2-Hydroxyethanesulfonate	0.45669	-1.1307	0.04595	1.3377
2-Keto-3-deoxy-D-gluconic acid	0.47785	-1.0654	0.046296	1.3345
3-Guanidinopropionic acid	0.43054	-1.2158	0.049403	1.3062
Mevalonic acid	0.31033	-1.6881	0.061523	1.211
L-Ornithine	2.121	1.0848	0.089701	1.0472
Gentisaldehyde	0.19352	-2.3695	0.093031	1.0314
